# Supplementary material for: Whole DNA methylome profiling in lung cancer cells before and after epithelial-to-mesenchymal transition
Source: Diagn Pathol. 2014 Mar 20;9:66. doi: 10.1186/1746-1596-9-66 (PMC4108085; doi:10.1186/1746-1596-9-66)
Supplement: Additional file 2: Table S6 — The methylation level and annotation information of CCGGs quantified both in S0h, S4h, S12h, S24h and S4d. [file 1746-1596-9-66-S2.xlsx]

## Sheet: 2324252627-anno.xls
CCGG location	me(S0h)	me(S4h)	me(S12h)	me(S24h)	me(S4d)	region	chr	strand	TSS	TES	ref_seq	gene	CGIstart	CGIend	CGIname	CGIlenghth	CpGnum	CGnum	ob/ex
60515	29.952	66.975	50	61.538	53.425	intergenic	chr10	#	#	#	#	#	#	#	#	#	#	#	#
71796	43.662	42.753	57.447	40.678	9.091	intergenic	chr10	#	#	#	#	#	#	#	#	#	#	#	#
119925	17.127	30.83	12.371	17.112	0	intergenic	chr10	#	#	#	#	#	119609	120162	CpG:57	553	57	383	0.88
125980	47.805	62.014	47.942	52.261	45.763	intergenic	chr10	#	#	#	#	#	#	#	#	#	#	#	#
126398	5.73	25.743	26.799	40.252	15	intergenic	chr10	#	#	#	#	#	#	#	#	#	#	#	#
180688	0	0	0	7.583	4.762	exon	chr10	+	180404	300577	NM_006624	ZMYND11	180582	182452	CpG:165	1870	165	965	1.33
180938	0	0	15.473	0	0	intron	chr10	+	180404	300577	NM_006624	ZMYND11	180582	182452	CpG:165	1870	165	965	1.33
180997	17.782	0	10.557	0	0	intron	chr10	+	180404	300577	NM_006624	ZMYND11	180582	182452	CpG:165	1870	165	965	1.33
181073	5.245	0	0	6.13	0	intron	chr10	+	180404	300577	NM_006624	ZMYND11	180582	182452	CpG:165	1870	165	965	1.33
181107	0	11.677	6.977	7.24	7.143	intron	chr10	+	180404	300577	NM_006624	ZMYND11	180582	182452	CpG:165	1870	165	965	1.33
181195	9.226	0	0	0	0	intron	chr10	+	180404	300577	NM_006624	ZMYND11	180582	182452	CpG:165	1870	165	965	1.33
181276	0	0	0	17.112	0	intron	chr10	+	180404	300577	NM_006624	ZMYND11	180582	182452	CpG:165	1870	165	965	1.33
181660	6.874	6.854	10.112	14.747	0	intron	chr10	+	180404	300577	NM_006624	ZMYND11	180582	182452	CpG:165	1870	165	965	1.33
181737	8.832	6.854	6.36	0	6.122	intron	chr10	+	180404	300577	NM_006624	ZMYND11	180582	182452	CpG:165	1870	165	965	1.33
181854	5.245	6.736	5.844	0	0	intron	chr10	+	180404	300577	NM_006624	ZMYND11	180582	182452	CpG:165	1870	165	965	1.33
181985	16.817	13.495	0	0	0	intron	chr10	+	180404	300577	NM_006624	ZMYND11	180582	182452	CpG:165	1870	165	965	1.33
182100	14.928	5.579	5.325	0	0	intron	chr10	+	180404	300577	NM_006624	ZMYND11	180582	182452	CpG:165	1870	165	965	1.33
182277	9.509	0	6.716	8.84	6.25	intron	chr10	+	180404	300577	NM_006624	ZMYND11	180582	182452	CpG:165	1870	165	965	1.33
357370	48.967	36.62	48.276	46.043	39.623	intron	chr10	-	320129	735608	NM_014974	DIP2C	#	#	#	#	#	#	#
403337	86.111	81.675	78.921	80.447	80.769	intron	chr10	-	320129	735608	NM_014974	DIP2C	#	#	#	#	#	#	#
418562	91.276	94.792	94.475	89.627	95.604	intron	chr10	-	320129	735608	NM_014974	DIP2C	#	#	#	#	#	#	#
537013	29.444	17.808	25.714	44.444	16.364	intron	chr10	-	320129	735608	NM_014974	DIP2C	#	#	#	#	#	#	#
562872	36.759	50	36.548	59.459	30	intron	chr10	-	320129	735608	NM_014974	DIP2C	#	#	#	#	#	#	#
565161	70.549	79.592	68.354	62.541	80.597	intron	chr10	-	320129	735608	NM_014974	DIP2C	#	#	#	#	#	#	#
571741	65.608	65.099	60.154	70.284	40.385	intron	chr10	-	320129	735608	NM_014974	DIP2C	#	#	#	#	#	#	#
594603	87.758	82.278	83.29	91.284	85.263	intron	chr10	-	320129	735608	NM_014974	DIP2C	#	#	#	#	#	#	#
601860	98.763	98.021	96.62	99.41	98.447	intron	chr10	-	320129	735608	NM_014974	DIP2C	#	#	#	#	#	#	#
602116	94.964	95.235	94.59	96.482	95.385	intron	chr10	-	320129	735608	NM_014974	DIP2C	#	#	#	#	#	#	#
607904	98.7	98.596	96.923	98.462	100	intron	chr10	-	320129	735608	NM_014974	DIP2C	#	#	#	#	#	#	#
639165	76.498	76.825	69.613	80.167	52.632	intron	chr10	-	320129	735608	NM_014974	DIP2C	#	#	#	#	#	#	#
644934	98.19	98.341	97.854	99.731	99.829	intron	chr10	-	320129	735608	NM_014974	DIP2C	#	#	#	#	#	#	#
645885	73.46	72.897	66.667	76.19	69.565	intron	chr10	-	320129	735608	NM_014974	DIP2C	#	#	#	#	#	#	#
670523	63.104	66.857	65.116	75.073	62.069	intron	chr10	-	320129	735608	NM_014974	DIP2C	#	#	#	#	#	#	#
687493	57.645	60.573	65.969	75.196	48.387	intron	chr10	-	320129	735608	NM_014974	DIP2C	#	#	#	#	#	#	#
729259	40.789	45.882	29.234	5.904	19.672	intron	chr10	-	320129	735608	NM_014974	DIP2C	#	#	#	#	#	#	#
734774	43.662	53.608	40.514	61.538	41.176	intron	chr10	-	320129	735608	NM_014974	DIP2C	734707	735606	CpG:100	899	100	594	1.03
734844	0	0	8.451	0	4.839	intron	chr10	-	320129	735608	NM_014974	DIP2C	734707	735606	CpG:100	899	100	594	1.03
734929	0	0	0	0	0	intron	chr10	-	320129	735608	NM_014974	DIP2C	734707	735606	CpG:100	899	100	594	1.03
735035	0	11.677	11.043	6.78	10.345	intron	chr10	-	320129	735608	NM_014974	DIP2C	734707	735606	CpG:100	899	100	594	1.03
735591	4.3	0	4.891	6.926	18.75	exon	chr10	-	320129	735608	NM_014974	DIP2C	734707	735606	CpG:100	899	100	594	1.03
735812	90.971	80.62	81.203	91.159	90.323	promotor	chr10	-	320129	735608	NM_014974	DIP2C	#	#	#	#	#	#	#
735943	8.832	5.83	8.072	15.842	12.245	promotor	chr10	-	320129	735608	NM_014974	DIP2C	#	#	#	#	#	#	#
736051	0	11.504	0	15.842	0	promotor	chr10	-	320129	735608	NM_014974	DIP2C	#	#	#	#	#	#	#
736139	4.992	0	11.894	5.229	9.677	promotor	chr10	-	320129	735608	NM_014974	DIP2C	#	#	#	#	#	#	#
746029	66.906	69.799	48.98	79.638	71.053	intergenic	chr10	#	#	#	#	#	#	#	#	#	#	#	#
753064	20.086	42.457	24.658	20.601	51.316	intergenic	chr10	#	#	#	#	#	#	#	#	#	#	#	#
786574	0	0	12.371	6.504	0	intergenic	chr10	#	#	#	#	#	#	#	#	#	#	#	#
816409	18.788	20.366	27.136	25.876	17.91	intergenic	chr10	#	#	#	#	#	#	#	#	#	#	#	#
818202	27.928	12.037	17.062	20.382	11.538	intergenic	chr10	#	#	#	#	#	#	#	#	#	#	#	#
820206	100	98.93	98.48	99.699	99.121	intergenic	chr10	#	#	#	#	#	#	#	#	#	#	#	#
821410	66.587	77.827	76.673	77.212	74.286	intergenic	chr10	#	#	#	#	#	#	#	#	#	#	#	#
821499	30.693	23.423	24.658	29.091	17.308	intergenic	chr10	#	#	#	#	#	#	#	#	#	#	#	#
828386	79.294	67.742	66.102	81.481	81.818	intergenic	chr10	#	#	#	#	#	#	#	#	#	#	#	#
830747	12.031	0	0	5.316	0	intergenic	chr10	#	#	#	#	#	#	#	#	#	#	#	#
830944	13.136	0	5.099	20.168	6.522	intergenic	chr10	#	#	#	#	#	#	#	#	#	#	#	#
831176	38.871	13.732	20.168	36.482	22.222	intergenic	chr10	#	#	#	#	#	#	#	#	#	#	#	#
835103	5.526	28.058	12.888	18.972	13.953	intergenic	chr10	#	#	#	#	#	#	#	#	#	#	#	#
835505	4.074	15.456	9.972	23.48	9.524	intergenic	chr10	#	#	#	#	#	#	#	#	#	#	#	#
835615	16.062	3.865	15.094	15.274	16	intergenic	chr10	#	#	#	#	#	#	#	#	#	#	#	#
835730	0	0	14.062	22.535	0	intergenic	chr10	#	#	#	#	#	#	#	#	#	#	#	#
837189	72.303	77.612	72.527	84.517	82.759	intergenic	chr10	#	#	#	#	#	#	#	#	#	#	#	#
858049	97.961	97.345	96.894	99.682	99.796	exon	chr10	-	855483	931702	NM_015155	LARP4B	#	#	#	#	#	#	#
977152	0	8.884	8.072	0	8.333	intergenic	chr10	#	#	#	#	#	#	#	#	#	#	#	#
977191	7.363	8.316	6.977	0	0	intergenic	chr10	#	#	#	#	#	#	#	#	#	#	#	#
977279	0	0	0	0	0	intergenic	chr10	#	#	#	#	#	977260	978072	CpG:91	812	91	484	1.27
977394	24.409	0	0	7.407	0	intergenic	chr10	#	#	#	#	#	977260	978072	CpG:91	812	91	484	1.27
977653	4.422	0	12.811	5.694	6.818	intergenic	chr10	#	#	#	#	#	977260	978072	CpG:91	812	91	484	1.27
977723	4.36	0	0	6.78	0	intergenic	chr10	#	#	#	#	#	977260	978072	CpG:91	812	91	484	1.27
977996	0	6.977	4.255	5.229	11.538	intergenic	chr10	#	#	#	#	#	977260	978072	CpG:91	812	91	484	1.27
978077	0	0	4.826	10.714	0	intergenic	chr10	#	#	#	#	#	#	#	#	#	#	#	#
988346	97.087	99.023	95.472	98.547	98.169	intergenic	chr10	#	#	#	#	#	#	#	#	#	#	#	#
995507	91.496	93.886	92.253	94.226	96.127	intergenic	chr10	#	#	#	#	#	#	#	#	#	#	#	#
999998	62	66.857	62.609	78.976	60.674	intergenic	chr10	#	#	#	#	#	#	#	#	#	#	#	#
1000256	42.989	33.333	37.995	50.794	46.667	intergenic	chr10	#	#	#	#	#	#	#	#	#	#	#	#
1010618	35.028	40.206	48	45.86	23.81	intergenic	chr10	#	#	#	#	#	#	#	#	#	#	#	#
1013017	56.522	43.82	56.25	46.194	44.262	intergenic	chr10	#	#	#	#	#	#	#	#	#	#	#	#
1013622	24.125	39.394	19.014	23.358	12.766	intergenic	chr10	#	#	#	#	#	#	#	#	#	#	#	#
1033997	6.314	9.308	15.584	20.168	0	promotor	chr10	+	1034348	1063708	NM_012341	GTPBP4	1033790	1034615	CpG:79	825	79	556	0.86
1034184	7.11	0	3.579	11.765	4.839	promotor	chr10	+	1034348	1063708	NM_012341	GTPBP4	1033790	1034615	CpG:79	825	79	556	0.86
1034252	3.686	4.704	11.043	12.533	0	promotor	chr10	+	1034348	1063708	NM_012341	GTPBP4	1033790	1034615	CpG:79	825	79	556	0.86
1034318	3.919	11.337	9.326	7.407	5.882	promotor	chr10	+	1034348	1063708	NM_012341	GTPBP4	1033790	1034615	CpG:79	825	79	556	0.86
1034766	5.074	0	20.455	31.373	0	intron	chr10	+	1034348	1063708	NM_012341	GTPBP4	#	#	#	#	#	#	#
1093967	19.255	26.174	15.698	16.961	14.286	intron	chr10	-	1085963	1095061	NM_004508	IDI1	#	#	#	#	#	#	#
1094391	10.532	11.017	0	5.405	4.688	intron	chr10	-	1085963	1095061	NM_004508	IDI1	1094337	1095594	CpG:134	1257	134	823	1.01
1094635	13.42	9.091	44.444	8.163	30	intron	chr10	-	1085963	1095061	NM_004508	IDI1	1094337	1095594	CpG:134	1257	134	823	1.01
1094897	5.73	5.138	22.018	14.747	0	exon	chr10	-	1085963	1095061	NM_004508	IDI1	1094337	1095594	CpG:134	1257	134	823	1.01
1094948	0	3.904	3.579	11.215	4	exon	chr10	-	1085963	1095061	NM_004508	IDI1	1094337	1095594	CpG:134	1257	134	823	1.01
1095050	8.066	7.895	6.78	11.15	19.231	exon	chr10	-	1085963	1095061	NM_004508	IDI1	1094337	1095594	CpG:134	1257	134	823	1.01
1095509	6.067	0	0	8.84	15	promotor	chr10	-	1085963	1095061	NM_004508	IDI1	1094337	1095594	CpG:134	1257	134	823	1.01
1102379	10.653	18.083	22.713	11.15	6.667	promotor	chr10	+	1102775	1178237	NM_014023	WDR37	1102144	1103341	CpG:118	1197	118	831	0.84
1102503	0	0	0	7.583	13.636	promotor	chr10	+	1102775	1178237	NM_014023	WDR37	1102144	1103341	CpG:118	1197	118	831	0.84
1102698	6.874	11.504	0	8.84	7.317	promotor	chr10	+	1102775	1178237	NM_014023	WDR37	1102144	1103341	CpG:118	1197	118	831	0.84
1102879	0	0	19.149	7.08	6.522	exon	chr10	+	1102775	1178237	NM_014023	WDR37	1102144	1103341	CpG:118	1197	118	831	0.84
1102954	7.277	8.316	17.476	14.097	4.688	intron	chr10	+	1102775	1178237	NM_014023	WDR37	1102144	1103341	CpG:118	1197	118	831	0.84
1103214	5.158	7.514	9.574	0	13.636	intron	chr10	+	1102775	1178237	NM_014023	WDR37	1102144	1103341	CpG:118	1197	118	831	0.84
1103289	0	0	6.143	0	0	intron	chr10	+	1102775	1178237	NM_014023	WDR37	1102144	1103341	CpG:118	1197	118	831	0.84
1103330	20.53	10.156	19.014	12.533	0	intron	chr10	+	1102775	1178237	NM_014023	WDR37	1102144	1103341	CpG:118	1197	118	831	0.84
1149722	99.28	99.527	94.802	98.812	100	exon	chr10	+	1102775	1178237	NM_014023	WDR37	#	#	#	#	#	#	#
1156367	29.05	35.241	20.455	32	0	intron	chr10	+	1102775	1178237	NM_014023	WDR37	#	#	#	#	#	#	#
1200231	32.106	37.244	33.962	47.174	15.789	intergenic	chr10	#	#	#	#	#	#	#	#	#	#	#	#
1200626	20.875	11.175	33.962	41.176	27.907	intergenic	chr10	#	#	#	#	#	#	#	#	#	#	#	#
1200675	38.871	17.031	0	32.653	31.25	intergenic	chr10	#	#	#	#	#	#	#	#	#	#	#	#
1203026	29.849	34.718	6.25	19.753	16.071	promotor	chr10	+	1205707	1210612	NR_015376	LINC00200	#	#	#	#	#	#	#
1203900	36.905	6.3	28.571	12.451	20.339	promotor	chr10	+	1205707	1210612	NR_015376	LINC00200	#	#	#	#	#	#	#
1205475	34.066	27.083	17.69	45.596	12	promotor	chr10	+	1205707	1210612	NR_015376	LINC00200	#	#	#	#	#	#	#
1205942	37.69	51.542	22.594	50.142	33.962	intron	chr10	+	1205707	1210612	NR_015376	LINC00200	#	#	#	#	#	#	#
1212855	10.131	6.621	12.888	24.71	7.143	terminator	chr10	+	1205707	1210612	NR_015376	LINC00200	#	#	#	#	#	#	#
1212980	23.664	8.884	6.844	23.188	6.977	terminator	chr10	+	1205707	1210612	NR_015376	LINC00200	#	#	#	#	#	#	#
1215232	60	58.333	52.941	64.646	55	terminator	chr10	+	1205707	1210612	NR_015376	LINC00200	#	#	#	#	#	#	#
1215349	28.666	23.353	24.242	22.857	18.75	terminator	chr10	+	1205707	1210612	NR_015376	LINC00200	#	#	#	#	#	#	#
1215898	27.928	31.452	18.367	32.277	15.254	intergenic	chr10	#	#	#	#	#	#	#	#	#	#	#	#
1219017	68.889	63.934	54.545	76.19	70.312	terminator	chr10	-	1223252	1779670	NM_018702	ADARB2	#	#	#	#	#	#	#
1219179	67.391	69.739	46.154	53.172	72.289	terminator	chr10	-	1223252	1779670	NM_018702	ADARB2	1219146	1219427	CpG:23	281	23	176	0.84
1219355	12.351	4.881	30.704	17.344	12	terminator	chr10	-	1223252	1779670	NM_018702	ADARB2	1219146	1219427	CpG:23	281	23	176	0.84
1220592	28.246	23.926	38.71	41.86	27.692	terminator	chr10	-	1223252	1779670	NM_018702	ADARB2	#	#	#	#	#	#	#
1221741	61.794	41.489	64.286	63.576	46.667	terminator	chr10	-	1223252	1779670	NM_018702	ADARB2	#	#	#	#	#	#	#
1226187	9.091	22.096	13.366	17.344	10	exon	chr10	-	1223252	1779670	NM_018702	ADARB2	#	#	#	#	#	#	#
1227642	9.366	27.273	43.299	32.99	18	exon	chr10	-	1223252	1779670	NM_018702	ADARB2	#	#	#	#	#	#	#
1229163	34.701	38.111	43.548	57.516	7.895	exon	chr10	-	1223252	1779670	NM_018702	ADARB2	#	#	#	#	#	#	#
1230850	36.399	20.103	22.018	42.105	29.412	exon	chr10	-	1223252	1779670	NM_018702	ADARB2	1230813	1231214	CpG:33	401	33	263	0.77
1231374	40.493	32.231	67.049	68.085	51.923	intron	chr10	-	1223252	1779670	NM_018702	ADARB2	#	#	#	#	#	#	#
1231763	18.675	8.884	23.453	6.504	0	intron	chr10	-	1223252	1779670	NM_018702	ADARB2	#	#	#	#	#	#	#
1232470	25.62	24.92	37.5	43.114	29.412	intron	chr10	-	1223252	1779670	NM_018702	ADARB2	#	#	#	#	#	#	#
1233226	56.522	66.809	29.15	69.314	50	intron	chr10	-	1223252	1779670	NM_018702	ADARB2	#	#	#	#	#	#	#
1233636	52.991	41.489	35.393	38.247	41.86	intron	chr10	-	1223252	1779670	NM_018702	ADARB2	#	#	#	#	#	#	#
1233988	78.638	64.641	65.517	67.606	68.571	intron	chr10	-	1223252	1779670	NM_018702	ADARB2	#	#	#	#	#	#	#
1245241	3.969	7.236	20.749	14.634	4	intron	chr10	-	1223252	1779670	NM_018702	ADARB2	#	#	#	#	#	#	#
1245314	20	0	22.662	8.488	5	intron	chr10	-	1223252	1779670	NM_018702	ADARB2	#	#	#	#	#	#	#
1245458	46.097	45.799	31.487	34.783	56.25	intron	chr10	-	1223252	1779670	NM_018702	ADARB2	#	#	#	#	#	#	#
1245839	49.033	29.104	18.848	17.112	45.283	intron	chr10	-	1223252	1779670	NM_018702	ADARB2	#	#	#	#	#	#	#
1249326	55.03	74.522	72.973	79.208	68	intron	chr10	-	1223252	1779670	NM_018702	ADARB2	#	#	#	#	#	#	#
1249878	17.127	0	18.06	13.502	0	intron	chr10	-	1223252	1779670	NM_018702	ADARB2	#	#	#	#	#	#	#
1251018	65.304	50.796	57.143	74.114	67.742	intron	chr10	-	1223252	1779670	NM_018702	ADARB2	#	#	#	#	#	#	#
1251113	59.615	44.234	51.569	61.538	57.447	intron	chr10	-	1223252	1779670	NM_018702	ADARB2	#	#	#	#	#	#	#
1252561	53.317	67.532	59.716	59.627	40.909	intron	chr10	-	1223252	1779670	NM_018702	ADARB2	#	#	#	#	#	#	#
1252721	30.693	18.66	33.962	28.571	14.062	intron	chr10	-	1223252	1779670	NM_018702	ADARB2	#	#	#	#	#	#	#
1252819	21.986	22.286	29.15	36.261	13.846	intron	chr10	-	1223252	1779670	NM_018702	ADARB2	#	#	#	#	#	#	#
1254150	16.817	29.471	8.257	43.439	19.565	intron	chr10	-	1223252	1779670	NM_018702	ADARB2	#	#	#	#	#	#	#
1254321	14.692	37.701	29.234	40.678	35.294	intron	chr10	-	1223252	1779670	NM_018702	ADARB2	#	#	#	#	#	#	#
1256347	49.799	46.988	49.893	52.316	52.941	intron	chr10	-	1223252	1779670	NM_018702	ADARB2	#	#	#	#	#	#	#
1257485	0	6.854	7.407	27.586	0	intron	chr10	-	1223252	1779670	NM_018702	ADARB2	#	#	#	#	#	#	#
1259664	40.129	36.909	23.453	51.613	29.268	intron	chr10	-	1223252	1779670	NM_018702	ADARB2	#	#	#	#	#	#	#
1259833	38.804	14.68	5.488	28.571	0	intron	chr10	-	1223252	1779670	NM_018702	ADARB2	#	#	#	#	#	#	#
1259995	19.662	30.233	8.867	50.704	0	intron	chr10	-	1223252	1779670	NM_018702	ADARB2	#	#	#	#	#	#	#
1260116	42.383	29.104	38.066	51.613	41.538	intron	chr10	-	1223252	1779670	NM_018702	ADARB2	#	#	#	#	#	#	#
1265473	34.066	37.864	34.783	50.142	30.769	intron	chr10	-	1223252	1779670	NM_018702	ADARB2	#	#	#	#	#	#	#
1275327	41.973	28.571	21.687	41.558	26.316	intron	chr10	-	1223252	1779670	NM_018702	ADARB2	#	#	#	#	#	#	#
1281514	0	0	4.959	4.834	0	intron	chr10	-	1223252	1779670	NM_018702	ADARB2	#	#	#	#	#	#	#
1282632	50.82	58.647	31.818	59.77	49.315	intron	chr10	-	1223252	1779670	NM_018702	ADARB2	#	#	#	#	#	#	#
1282681	12.517	13.265	9.574	17.582	5.882	intron	chr10	-	1223252	1779670	NM_018702	ADARB2	#	#	#	#	#	#	#
1283925	42.337	32.773	42.857	30.769	40	intron	chr10	-	1223252	1779670	NM_018702	ADARB2	#	#	#	#	#	#	#
1285297	63.45	58.403	49.219	53.532	50	intron	chr10	-	1223252	1779670	NM_018702	ADARB2	#	#	#	#	#	#	#
1286081	47.368	59.391	72.973	66.454	63.934	intron	chr10	-	1223252	1779670	NM_018702	ADARB2	#	#	#	#	#	#	#
1290616	10.839	0	23.841	7.407	8.108	intron	chr10	-	1223252	1779670	NM_018702	ADARB2	#	#	#	#	#	#	#
1297151	14.027	15.984	22.222	0	9.836	intron	chr10	-	1223252	1779670	NM_018702	ADARB2	#	#	#	#	#	#	#
1308669	32.48	35.78	41.065	53.649	51.22	intron	chr10	-	1223252	1779670	NM_018702	ADARB2	#	#	#	#	#	#	#
1312942	48.967	24.025	40.111	46.886	42.188	intron	chr10	-	1223252	1779670	NM_018702	ADARB2	#	#	#	#	#	#	#
1315783	79.356	61.373	73.469	75.294	70.13	intron	chr10	-	1223252	1779670	NM_018702	ADARB2	#	#	#	#	#	#	#
1316111	31.078	15.456	19.149	22.018	19.231	intron	chr10	-	1223252	1779670	NM_018702	ADARB2	#	#	#	#	#	#	#
1316189	56.072	51.542	45	60.481	53.226	intron	chr10	-	1223252	1779670	NM_018702	ADARB2	#	#	#	#	#	#	#
1326439	13.42	9.535	18.685	36.364	0	intron	chr10	-	1223252	1779670	NM_018702	ADARB2	#	#	#	#	#	#	#
1327673	83.386	66.102	80.769	85.437	88.095	intron	chr10	-	1223252	1779670	NM_018702	ADARB2	#	#	#	#	#	#	#
1328420	14.352	28.058	6.844	31.373	7.692	intron	chr10	-	1223252	1779670	NM_018702	ADARB2	#	#	#	#	#	#	#
1329053	18.96	5.207	31.034	16.961	26.471	intron	chr10	-	1223252	1779670	NM_018702	ADARB2	#	#	#	#	#	#	#
1333120	44.356	60.508	51.104	54.237	45.763	intron	chr10	-	1223252	1779670	NM_018702	ADARB2	#	#	#	#	#	#	#
1337301	27.515	50.53	49.315	46.281	33.803	intron	chr10	-	1223252	1779670	NM_018702	ADARB2	#	#	#	#	#	#	#
1339923	28.571	12.829	9.574	22.857	9.375	intron	chr10	-	1223252	1779670	NM_018702	ADARB2	#	#	#	#	#	#	#
1340039	15.683	0	17.062	36.482	6	intron	chr10	-	1223252	1779670	NM_018702	ADARB2	#	#	#	#	#	#	#
1340585	25.978	21.196	30.508	55.696	26.471	intron	chr10	-	1223252	1779670	NM_018702	ADARB2	#	#	#	#	#	#	#
1341438	4.62	0	11.215	19.753	16.364	intron	chr10	-	1223252	1779670	NM_018702	ADARB2	#	#	#	#	#	#	#
1343197	9.091	11.337	9.836	7.24	7.317	intron	chr10	-	1223252	1779670	NM_018702	ADARB2	#	#	#	#	#	#	#
1351698	35.361	44.656	49.749	63.277	56.522	intron	chr10	-	1223252	1779670	NM_018702	ADARB2	#	#	#	#	#	#	#
1352028	29.245	0	23.377	10.774	20.548	intron	chr10	-	1223252	1779670	NM_018702	ADARB2	#	#	#	#	#	#	#
1356729	8.96	11.175	13.706	24.87	27.273	intron	chr10	-	1223252	1779670	NM_018702	ADARB2	#	#	#	#	#	#	#
1360157	28.571	12.42	36.242	8.84	29.412	intron	chr10	-	1223252	1779670	NM_018702	ADARB2	#	#	#	#	#	#	#
1367813	27.928	22.414	32.432	32.432	28.916	intron	chr10	-	1223252	1779670	NM_018702	ADARB2	#	#	#	#	#	#	#
1368093	6.725	5.277	7.115	16.961	0	intron	chr10	-	1223252	1779670	NM_018702	ADARB2	#	#	#	#	#	#	#
1372066	0	0	7.407	0	14.634	intron	chr10	-	1223252	1779670	NM_018702	ADARB2	#	#	#	#	#	#	#
1372444	28.972	34.211	10.112	23.077	8.333	intron	chr10	-	1223252	1779670	NM_018702	ADARB2	#	#	#	#	#	#	#
1376209	17.127	20.635	14.062	34.783	13.433	intron	chr10	-	1223252	1779670	NM_018702	ADARB2	#	#	#	#	#	#	#
1381113	33.453	38.111	32.927	18.605	33.333	intron	chr10	-	1223252	1779670	NM_018702	ADARB2	#	#	#	#	#	#	#
1388184	71.264	82.811	78.261	65.409	68.421	intron	chr10	-	1223252	1779670	NM_018702	ADARB2	#	#	#	#	#	#	#
1388932	81.273	86.842	79.121	89.066	87.931	intron	chr10	-	1223252	1779670	NM_018702	ADARB2	#	#	#	#	#	#	#
1390289	35.632	58.051	63.476	59.627	72.727	intron	chr10	-	1223252	1779670	NM_018702	ADARB2	#	#	#	#	#	#	#
1390959	53.757	46.429	46.429	59.144	57.692	intron	chr10	-	1223252	1779670	NM_018702	ADARB2	#	#	#	#	#	#	#
1401618	5.245	7.514	46.602	12.955	13.043	intron	chr10	-	1223252	1779670	NM_018702	ADARB2	#	#	#	#	#	#	#
1406508	21.986	11.175	0	16.244	0	intron	chr10	-	1223252	1779670	NM_018702	ADARB2	#	#	#	#	#	#	#
1410626	13.42	11.017	5.844	27.586	12.5	intron	chr10	-	1223252	1779670	NM_018702	ADARB2	#	#	#	#	#	#	#
1411030	39.076	31.88	18.848	55.172	33.333	intron	chr10	-	1223252	1779670	NM_018702	ADARB2	#	#	#	#	#	#	#
1416238	49.657	39.394	35.393	38.095	30	intron	chr10	-	1223252	1779670	NM_018702	ADARB2	1415976	1416249	CpG:30	273	30	177	1.08
1417167	4.128	0	10.609	18.338	13.235	intron	chr10	-	1223252	1779670	NM_018702	ADARB2	#	#	#	#	#	#	#
1417370	89.263	86.188	88.465	93.369	90.95	intron	chr10	-	1223252	1779670	NM_018702	ADARB2	#	#	#	#	#	#	#
1417855	97.748	99.251	97.59	98.462	97.241	intron	chr10	-	1223252	1779670	NM_018702	ADARB2	#	#	#	#	#	#	#
1419934	4.836	19.355	5.751	10.959	6.122	intron	chr10	-	1223252	1779670	NM_018702	ADARB2	#	#	#	#	#	#	#
1421916	13.42	13.043	44.262	33.42	15	intron	chr10	-	1223252	1779670	NM_018702	ADARB2	#	#	#	#	#	#	#
1423649	0	7.975	7.725	23.645	17.143	intron	chr10	-	1223252	1779670	NM_018702	ADARB2	#	#	#	#	#	#	#
1425174	69.022	58.005	62.069	80	75	intron	chr10	-	1223252	1779670	NM_018702	ADARB2	#	#	#	#	#	#	#
1437433	59.004	74.244	78.261	68.647	65.753	intron	chr10	-	1223252	1779670	NM_018702	ADARB2	#	#	#	#	#	#	#
1438030	40.493	40.415	47.368	43.686	29.167	intron	chr10	-	1223252	1779670	NM_018702	ADARB2	#	#	#	#	#	#	#
1442486	51.667	68.593	61.538	62.633	51.923	intron	chr10	-	1223252	1779670	NM_018702	ADARB2	#	#	#	#	#	#	#
1443126	57.944	57.213	53.804	56.973	63.529	intron	chr10	-	1223252	1779670	NM_018702	ADARB2	#	#	#	#	#	#	#
1443635	45.588	35.78	28.251	32.277	25.532	intron	chr10	-	1223252	1779670	NM_018702	ADARB2	#	#	#	#	#	#	#
1444140	13.043	29.771	29.508	18.972	10.714	intron	chr10	-	1223252	1779670	NM_018702	ADARB2	#	#	#	#	#	#	#
1446622	37.608	52	47.368	52.459	36.842	intron	chr10	-	1223252	1779670	NM_018702	ADARB2	#	#	#	#	#	#	#
1448590	50.073	50	53.202	43.58	61.111	intron	chr10	-	1223252	1779670	NM_018702	ADARB2	#	#	#	#	#	#	#
1449427	40.26	49.367	41.379	46.194	33.333	intron	chr10	-	1223252	1779670	NM_018702	ADARB2	#	#	#	#	#	#	#
1449590	19.662	21.196	25.352	21.525	27.273	intron	chr10	-	1223252	1779670	NM_018702	ADARB2	#	#	#	#	#	#	#
1449998	44.106	48.852	48.214	49.612	39.286	intron	chr10	-	1223252	1779670	NM_018702	ADARB2	#	#	#	#	#	#	#
1451204	18.675	10.569	22.785	23.529	10.345	intron	chr10	-	1223252	1779670	NM_018702	ADARB2	#	#	#	#	#	#	#
1453169	65.304	63.785	34.903	62.287	53.226	intron	chr10	-	1223252	1779670	NM_018702	ADARB2	#	#	#	#	#	#	#
1454225	21.986	22.631	13.203	15.094	5.769	intron	chr10	-	1223252	1779670	NM_018702	ADARB2	#	#	#	#	#	#	#
1454407	11.232	6.736	24.379	14.747	17.308	intron	chr10	-	1223252	1779670	NM_018702	ADARB2	#	#	#	#	#	#	#
1455871	0	6.511	17.197	5.797	6.667	intron	chr10	-	1223252	1779670	NM_018702	ADARB2	#	#	#	#	#	#	#
1459160	16.23	27.562	17.476	20.601	15.789	intron	chr10	-	1223252	1779670	NM_018702	ADARB2	#	#	#	#	#	#	#
1463371	6.067	15.663	6.593	32	8.333	intron	chr10	-	1223252	1779670	NM_018702	ADARB2	#	#	#	#	#	#	#
1469108	17.867	16.549	18.136	7.583	18.75	intron	chr10	-	1223252	1779670	NM_018702	ADARB2	#	#	#	#	#	#	#
1477358	21.986	40.206	24.658	29.224	40.385	intron	chr10	-	1223252	1779670	NM_018702	ADARB2	#	#	#	#	#	#	#
1477657	50	44.374	52.116	44.444	54.545	intron	chr10	-	1223252	1779670	NM_018702	ADARB2	#	#	#	#	#	#	#
1477993	17.448	36.449	41.065	38.247	43.636	intron	chr10	-	1223252	1779670	NM_018702	ADARB2	#	#	#	#	#	#	#
1480879	17.448	25.325	18.525	36.09	15.152	intron	chr10	-	1223252	1779670	NM_018702	ADARB2	#	#	#	#	#	#	#
1498670	6.314	11.677	7.725	10.774	7.895	intron	chr10	-	1223252	1779670	NM_018702	ADARB2	#	#	#	#	#	#	#
1505176	5.245	0	10.112	6.015	12.245	intron	chr10	-	1223252	1779670	NM_018702	ADARB2	#	#	#	#	#	#	#
1508520	13.567	17.031	19.78	27.746	0	intron	chr10	-	1223252	1779670	NM_018702	ADARB2	#	#	#	#	#	#	#
1510543	9.968	10.156	0	16.382	10.345	intron	chr10	-	1223252	1779670	NM_018702	ADARB2	#	#	#	#	#	#	#
1510929	20.53	10.714	19.89	17.91	9.524	intron	chr10	-	1223252	1779670	NM_018702	ADARB2	#	#	#	#	#	#	#
1513557	5.245	10.569	0	24.71	14.286	intron	chr10	-	1223252	1779670	NM_018702	ADARB2	#	#	#	#	#	#	#
1517340	30.195	37.143	0	26.23	25	intron	chr10	-	1223252	1779670	NM_018702	ADARB2	#	#	#	#	#	#	#
1517631	18.675	16.318	0	8.377	0	intron	chr10	-	1223252	1779670	NM_018702	ADARB2	#	#	#	#	#	#	#
1518029	7.363	16.667	0	25.806	12.5	intron	chr10	-	1223252	1779670	NM_018702	ADARB2	#	#	#	#	#	#	#
1521438	9.862	0	14.784	13.994	4.348	intron	chr10	-	1223252	1779670	NM_018702	ADARB2	#	#	#	#	#	#	#
1521626	12.031	18.886	25	29.63	30	intron	chr10	-	1223252	1779670	NM_018702	ADARB2	#	#	#	#	#	#	#
1524616	0	0	19.014	6.926	10.714	intron	chr10	-	1223252	1779670	NM_018702	ADARB2	#	#	#	#	#	#	#
1529301	51.667	44.656	43.769	43.439	38.298	intron	chr10	-	1223252	1779670	NM_018702	ADARB2	#	#	#	#	#	#	#
1531221	40.789	21.005	36.735	58.244	15	intron	chr10	-	1223252	1779670	NM_018702	ADARB2	#	#	#	#	#	#	#
1544396	15.049	18.66	16.928	18.251	22.642	intron	chr10	-	1223252	1779670	NM_018702	ADARB2	#	#	#	#	#	#	#
1546680	14.352	35.78	36.242	50.794	31.25	intron	chr10	-	1223252	1779670	NM_018702	ADARB2	#	#	#	#	#	#	#
1547013	9.091	13.978	14.634	16.667	0	intron	chr10	-	1223252	1779670	NM_018702	ADARB2	#	#	#	#	#	#	#
1549032	38.272	42.457	52.941	52.675	48.214	intron	chr10	-	1223252	1779670	NM_018702	ADARB2	#	#	#	#	#	#	#
1549180	12.863	14.498	0	36.364	4.839	intron	chr10	-	1223252	1779670	NM_018702	ADARB2	#	#	#	#	#	#	#
1549567	20.086	8.142	5.248	0	20.455	intron	chr10	-	1223252	1779670	NM_018702	ADARB2	#	#	#	#	#	#	#
1549609	24.603	15.058	6.844	17.582	6.977	intron	chr10	-	1223252	1779670	NM_018702	ADARB2	#	#	#	#	#	#	#
1549833	7.543	15.875	0	22.535	0	intron	chr10	-	1223252	1779670	NM_018702	ADARB2	#	#	#	#	#	#	#
1558491	37.431	26.471	24.658	37.87	7.143	intron	chr10	-	1223252	1779670	NM_018702	ADARB2	#	#	#	#	#	#	#
1568960	79.779	77.337	82.183	87.472	72.816	intron	chr10	-	1223252	1779670	NM_018702	ADARB2	#	#	#	#	#	#	#
1572597	69.274	58.478	60.474	60.759	60	intron	chr10	-	1223252	1779670	NM_018702	ADARB2	#	#	#	#	#	#	#
1575215	45.813	30.628	33.962	47.368	25.714	intron	chr10	-	1223252	1779670	NM_018702	ADARB2	#	#	#	#	#	#	#
1578230	39.914	39.394	35.393	46.281	33.333	intron	chr10	-	1223252	1779670	NM_018702	ADARB2	#	#	#	#	#	#	#
1578440	5.73	25.325	14.439	5.694	4.918	intron	chr10	-	1223252	1779670	NM_018702	ADARB2	#	#	#	#	#	#	#
1588557	24.8	18.963	19.89	7.767	5.66	intron	chr10	-	1223252	1779670	NM_018702	ADARB2	#	#	#	#	#	#	#
1590360	9.226	13.265	18.848	16.107	5.556	intron	chr10	-	1223252	1779670	NM_018702	ADARB2	#	#	#	#	#	#	#
1590626	0	17.808	16.667	0	0	intron	chr10	-	1223252	1779670	NM_018702	ADARB2	#	#	#	#	#	#	#
1591273	10.839	0	13.284	18.251	11.321	intron	chr10	-	1223252	1779670	NM_018702	ADARB2	#	#	#	#	#	#	#
1592374	26.496	15.058	39.803	58.472	21.818	intron	chr10	-	1223252	1779670	NM_018702	ADARB2	#	#	#	#	#	#	#
1594637	8.47	19.598	24.107	29.319	35.714	intron	chr10	-	1223252	1779670	NM_018702	ADARB2	#	#	#	#	#	#	#
1594831	66.963	77.437	61.741	75.294	62.903	intron	chr10	-	1223252	1779670	NM_018702	ADARB2	#	#	#	#	#	#	#
1594998	46.269	55.899	46.686	28.571	32.143	intron	chr10	-	1223252	1779670	NM_018702	ADARB2	#	#	#	#	#	#	#
1596108	42.907	10.569	8.654	44.444	0	intron	chr10	-	1223252	1779670	NM_018702	ADARB2	#	#	#	#	#	#	#
1596670	37.349	23.077	30.595	25.197	22.222	intron	chr10	-	1223252	1779670	NM_018702	ADARB2	#	#	#	#	#	#	#
1598885	0	18.224	0	0	0	intron	chr10	-	1223252	1779670	NM_018702	ADARB2	#	#	#	#	#	#	#
1598946	4.3	12.226	19.098	6.25	5.769	intron	chr10	-	1223252	1779670	NM_018702	ADARB2	#	#	#	#	#	#	#
1601812	12.109	28.398	22.5	6.639	12.766	intron	chr10	-	1223252	1779670	NM_018702	ADARB2	#	#	#	#	#	#	#
1607217	37.5	54.167	32.143	60.481	72.581	intron	chr10	-	1223252	1779670	NM_018702	ADARB2	#	#	#	#	#	#	#
1610078	8.708	0	12.301	8.163	0	intron	chr10	-	1223252	1779670	NM_018702	ADARB2	#	#	#	#	#	#	#
1613072	16.817	20.103	28.571	24.242	31.25	intron	chr10	-	1223252	1779670	NM_018702	ADARB2	#	#	#	#	#	#	#
1616534	22.383	40.068	33.437	52.459	23.077	intron	chr10	-	1223252	1779670	NM_018702	ADARB2	#	#	#	#	#	#	#
1617717	5.838	6.009	13.284	18.972	0	intron	chr10	-	1223252	1779670	NM_018702	ADARB2	#	#	#	#	#	#	#
1618159	20.875	22.414	8.257	19.753	33.871	intron	chr10	-	1223252	1779670	NM_018702	ADARB2	#	#	#	#	#	#	#
1619185	0	22.201	6.04	6.926	0	intron	chr10	-	1223252	1779670	NM_018702	ADARB2	#	#	#	#	#	#	#
1632936	21.986	12.829	9.574	32	6.977	intron	chr10	-	1223252	1779670	NM_018702	ADARB2	#	#	#	#	#	#	#
1633349	10.473	16.318	19.708	19.753	19.565	intron	chr10	-	1223252	1779670	NM_018702	ADARB2	#	#	#	#	#	#	#
1636552	28.793	41.246	47.942	50.363	40	intron	chr10	-	1223252	1779670	NM_018702	ADARB2	#	#	#	#	#	#	#
1637018	0	21.005	20.168	7.24	6.667	intron	chr10	-	1223252	1779670	NM_018702	ADARB2	#	#	#	#	#	#	#
1637969	11.654	7.816	22.131	16.667	8.333	intron	chr10	-	1223252	1779670	NM_018702	ADARB2	#	#	#	#	#	#	#
1642235	84.932	65.409	76.415	75.645	81.081	intron	chr10	-	1223252	1779670	NM_018702	ADARB2	#	#	#	#	#	#	#
1642516	10.473	13.043	0	44.444	0	intron	chr10	-	1223252	1779670	NM_018702	ADARB2	#	#	#	#	#	#	#
1643308	78.211	79.592	75.664	71.698	80.899	intron	chr10	-	1223252	1779670	NM_018702	ADARB2	#	#	#	#	#	#	#
1651293	11.164	32.773	12.888	36.782	15.789	intron	chr10	-	1223252	1779670	NM_018702	ADARB2	#	#	#	#	#	#	#
1651415	41.848	39.841	6.593	46.194	22.727	intron	chr10	-	1223252	1779670	NM_018702	ADARB2	#	#	#	#	#	#	#
1651951	28.793	30.233	36.242	55.172	30	intron	chr10	-	1223252	1779670	NM_018702	ADARB2	#	#	#	#	#	#	#
1653340	9.968	16.318	21.687	23.792	0	intron	chr10	-	1223252	1779670	NM_018702	ADARB2	#	#	#	#	#	#	#
1660204	0	0	13.534	18.079	0	intron	chr10	-	1223252	1779670	NM_018702	ADARB2	#	#	#	#	#	#	#
1666668	17.867	13.495	6.844	8.84	22.059	intron	chr10	-	1223252	1779670	NM_018702	ADARB2	#	#	#	#	#	#	#
1668669	15.171	8.316	29.929	43.769	20.69	intron	chr10	-	1223252	1779670	NM_018702	ADARB2	#	#	#	#	#	#	#
1668835	14.242	11.677	22.36	0	24	intron	chr10	-	1223252	1779670	NM_018702	ADARB2	#	#	#	#	#	#	#
1669312	40.179	31.707	27.273	58.333	36.486	intron	chr10	-	1223252	1779670	NM_018702	ADARB2	#	#	#	#	#	#	#
1671175	17.448	17.808	32.727	8.602	20	intron	chr10	-	1223252	1779670	NM_018702	ADARB2	#	#	#	#	#	#	#
1671796	31.472	26.174	16.476	44.444	47.143	intron	chr10	-	1223252	1779670	NM_018702	ADARB2	#	#	#	#	#	#	#
1671866	11.032	30.233	22.5	26.23	33.803	intron	chr10	-	1223252	1779670	NM_018702	ADARB2	#	#	#	#	#	#	#
1676242	17.782	18.66	0	6.78	4.412	intron	chr10	-	1223252	1779670	NM_018702	ADARB2	#	#	#	#	#	#	#
1676661	49.206	58.893	74.892	73.282	84.375	intron	chr10	-	1223252	1779670	NM_018702	ADARB2	#	#	#	#	#	#	#
1686533	14.692	0	23.453	6.375	0	intron	chr10	-	1223252	1779670	NM_018702	ADARB2	#	#	#	#	#	#	#
1691288	30.195	26.174	33.962	45.23	28.302	intron	chr10	-	1223252	1779670	NM_018702	ADARB2	#	#	#	#	#	#	#
1692925	22.518	37.143	24.242	32.653	8.571	intron	chr10	-	1223252	1779670	NM_018702	ADARB2	#	#	#	#	#	#	#
1693107	18.129	11.854	6.04	34.783	6.522	intron	chr10	-	1223252	1779670	NM_018702	ADARB2	#	#	#	#	#	#	#
1693277	40.547	39.796	33.437	44.444	41.25	intron	chr10	-	1223252	1779670	NM_018702	ADARB2	#	#	#	#	#	#	#
1694619	8.356	24.528	8.654	0	0	intron	chr10	-	1223252	1779670	NM_018702	ADARB2	#	#	#	#	#	#	#
1696197	10.131	19.932	24.107	28.571	9.836	intron	chr10	-	1223252	1779670	NM_018702	ADARB2	#	#	#	#	#	#	#
1699999	20.875	36.62	26.799	14.747	15.254	intron	chr10	-	1223252	1779670	NM_018702	ADARB2	#	#	#	#	#	#	#
1701515	11.654	38.289	33.962	25.703	6.522	intron	chr10	-	1223252	1779670	NM_018702	ADARB2	#	#	#	#	#	#	#
1702213	8.136	9.535	18.685	9.357	0	intron	chr10	-	1223252	1779670	NM_018702	ADARB2	#	#	#	#	#	#	#
1703742	19.662	7.104	25.993	23.792	21.053	intron	chr10	-	1223252	1779670	NM_018702	ADARB2	#	#	#	#	#	#	#
1707764	42.177	38.903	39.32	52.459	18	intron	chr10	-	1223252	1779670	NM_018702	ADARB2	#	#	#	#	#	#	#
1708232	42.047	43.377	23.077	51.613	36.364	intron	chr10	-	1223252	1779670	NM_018702	ADARB2	#	#	#	#	#	#	#
1708380	14.928	6.103	12.162	11.348	5.769	intron	chr10	-	1223252	1779670	NM_018702	ADARB2	#	#	#	#	#	#	#
1712762	13.42	14.498	22.594	17.582	24.49	intron	chr10	-	1223252	1779670	NM_018702	ADARB2	#	#	#	#	#	#	#
1712925	48.438	36.335	26.471	57.143	32.143	intron	chr10	-	1223252	1779670	NM_018702	ADARB2	#	#	#	#	#	#	#
1713387	15.952	6.854	22.36	7.96	15	intron	chr10	-	1223252	1779670	NM_018702	ADARB2	#	#	#	#	#	#	#
1715197	18.129	18.963	15.929	6.375	10.169	intron	chr10	-	1223252	1779670	NM_018702	ADARB2	#	#	#	#	#	#	#
1719751	21.678	7.662	9.449	0	16.667	intron	chr10	-	1223252	1779670	NM_018702	ADARB2	#	#	#	#	#	#	#
1720044	46.384	61.306	62.203	83.926	69.903	intron	chr10	-	1223252	1779670	NM_018702	ADARB2	#	#	#	#	#	#	#
1721026	39.241	31.452	37.5	43.769	25.61	intron	chr10	-	1223252	1779670	NM_018702	ADARB2	#	#	#	#	#	#	#
1722683	10.131	0	31.034	13.994	24.194	intron	chr10	-	1223252	1779670	NM_018702	ADARB2	#	#	#	#	#	#	#
1724501	17.448	13.043	28.125	9.091	5.556	intron	chr10	-	1223252	1779670	NM_018702	ADARB2	#	#	#	#	#	#	#
1726052	8.96	13.978	23.841	28.571	11.765	intron	chr10	-	1223252	1779670	NM_018702	ADARB2	#	#	#	#	#	#	#
1728192	26.724	30.709	19.014	39.834	9.836	intron	chr10	-	1223252	1779670	NM_018702	ADARB2	#	#	#	#	#	#	#
1728475	94.123	94.464	94.558	97.441	95.493	intron	chr10	-	1223252	1779670	NM_018702	ADARB2	#	#	#	#	#	#	#
1730004	27.434	17.808	14.062	31.373	6.977	intron	chr10	-	1223252	1779670	NM_018702	ADARB2	#	#	#	#	#	#	#
1730573	6.725	11.175	0	23.077	24.324	intron	chr10	-	1223252	1779670	NM_018702	ADARB2	#	#	#	#	#	#	#
1732958	35.17	0	20.455	23.645	0	intron	chr10	-	1223252	1779670	NM_018702	ADARB2	#	#	#	#	#	#	#
1733014	0	8.497	5.172	8.84	9.231	intron	chr10	-	1223252	1779670	NM_018702	ADARB2	#	#	#	#	#	#	#
1744891	21.233	36.335	22.131	22.535	18.75	intron	chr10	-	1223252	1779670	NM_018702	ADARB2	#	#	#	#	#	#	#
1750057	22.249	12.226	18.367	16.961	0	intron	chr10	-	1223252	1779670	NM_018702	ADARB2	#	#	#	#	#	#	#
1753539	39.914	22.201	30.168	50.928	25.424	intron	chr10	-	1223252	1779670	NM_018702	ADARB2	#	#	#	#	#	#	#
1754738	32.106	14.867	0	30.518	14.286	intron	chr10	-	1223252	1779670	NM_018702	ADARB2	#	#	#	#	#	#	#
1767723	39.605	52.381	29.929	52.83	41.667	intron	chr10	-	1223252	1779670	NM_018702	ADARB2	#	#	#	#	#	#	#
1767818	45.975	63.243	49.315	55.331	60	intron	chr10	-	1223252	1779670	NM_018702	ADARB2	#	#	#	#	#	#	#
1769080	15.683	0	25.714	16.667	5	intron	chr10	-	1223252	1779670	NM_018702	ADARB2	#	#	#	#	#	#	#
1779453	14.868	5.918	5.099	10.423	13.846	exon	chr10	-	1223252	1779670	NM_018702	ADARB2	1778784	1780018	CpG:95	1234	95	827	0.69
1779944	14.692	19.598	9.091	28.571	37.5	promotor	chr10	-	1223252	1779670	NM_018702	ADARB2	1778784	1780018	CpG:95	1234	95	827	0.69
1779972	6.067	39.394	14.343	41.558	32.609	promotor	chr10	-	1223252	1779670	NM_018702	ADARB2	1778784	1780018	CpG:95	1234	95	827	0.69
1782314	9.657	10.156	7.809	33.566	5.172	promotor	chr10	-	1223252	1779670	NM_018702	ADARB2	#	#	#	#	#	#	#
1785636	7.029	15.875	23.841	11.15	26.087	intergenic	chr10	#	#	#	#	#	#	#	#	#	#	#	#
1787004	12.688	5.579	0	7.583	6.25	intergenic	chr10	#	#	#	#	#	#	#	#	#	#	#	#
1788529	25.62	39	28.125	48	18.75	intergenic	chr10	#	#	#	#	#	#	#	#	#	#	#	#
1789483	87.119	87.607	88.203	92.936	87.931	intergenic	chr10	#	#	#	#	#	#	#	#	#	#	#	#
1796980	18.129	12.037	7.115	34.783	6.122	intergenic	chr10	#	#	#	#	#	#	#	#	#	#	#	#
1797950	5.074	0	15.584	8.377	0	intergenic	chr10	#	#	#	#	#	#	#	#	#	#	#	#
1803700	18.864	26.174	32.432	31.373	8.571	intergenic	chr10	#	#	#	#	#	#	#	#	#	#	#	#
1807223	3.776	6.2	6.977	6.25	24.658	intergenic	chr10	#	#	#	#	#	#	#	#	#	#	#	#
1807417	44.181	46.429	35.393	45.141	33.333	intergenic	chr10	#	#	#	#	#	#	#	#	#	#	#	#
1808535	85.915	87.844	88.061	89.985	86.517	intergenic	chr10	#	#	#	#	#	#	#	#	#	#	#	#
1816285	31.313	16.094	0	22.535	8.955	intergenic	chr10	#	#	#	#	#	#	#	#	#	#	#	#
1822171	15.233	5.072	12.162	19.753	4.412	intergenic	chr10	#	#	#	#	#	#	#	#	#	#	#	#
1828049	7.029	42.457	20.849	32.161	25.352	intergenic	chr10	#	#	#	#	#	#	#	#	#	#	#	#
1828804	13.717	7.975	7.895	31.373	11.321	intergenic	chr10	#	#	#	#	#	#	#	#	#	#	#	#
1833521	11.877	24.92	7.258	16.244	5.085	intergenic	chr10	#	#	#	#	#	#	#	#	#	#	#	#
1838048	75.61	62.903	71.366	80.808	75	intergenic	chr10	#	#	#	#	#	#	#	#	#	#	#	#
1842923	27.515	26.897	30	21.053	5	intergenic	chr10	#	#	#	#	#	#	#	#	#	#	#	#
1846642	6.188	15.254	18.136	6.78	5.66	intergenic	chr10	#	#	#	#	#	#	#	#	#	#	#	#
1848282	0	11.337	8.551	17.266	6.122	intergenic	chr10	#	#	#	#	#	#	#	#	#	#	#	#
1877057	6.067	16.667	11.765	9.357	0	intergenic	chr10	#	#	#	#	#	#	#	#	#	#	#	#
1884852	52.991	55.626	67.29	74.419	65.217	intergenic	chr10	#	#	#	#	#	#	#	#	#	#	#	#
1886860	54.148	69.643	62.687	72.279	58.763	intergenic	chr10	#	#	#	#	#	#	#	#	#	#	#	#
1912146	6.725	24.92	16.928	13.793	9.677	intergenic	chr10	#	#	#	#	#	#	#	#	#	#	#	#
1932233	0	8.316	11.765	32.653	11.765	intergenic	chr10	#	#	#	#	#	#	#	#	#	#	#	#
1934142	53.594	46.429	32.143	64.819	10.714	intergenic	chr10	#	#	#	#	#	#	#	#	#	#	#	#
1974873	18.489	0	0	23.645	12.766	intergenic	chr10	#	#	#	#	#	#	#	#	#	#	#	#
1982386	22.963	7.816	15.698	23.645	14.516	intergenic	chr10	#	#	#	#	#	#	#	#	#	#	#	#
1986798	10.473	5.66	18.367	18.605	5.263	intergenic	chr10	#	#	#	#	#	#	#	#	#	#	#	#
1988777	0	18.224	30.508	30.769	0	intergenic	chr10	#	#	#	#	#	#	#	#	#	#	#	#
1994966	38.804	40.565	22.713	24.71	38.71	intergenic	chr10	#	#	#	#	#	#	#	#	#	#	#	#
1995044	39.744	21.788	32.225	43.243	19.355	intergenic	chr10	#	#	#	#	#	#	#	#	#	#	#	#
2005878	32.534	24.025	18.685	19.753	63.158	intergenic	chr10	#	#	#	#	#	#	#	#	#	#	#	#
2012969	19.662	9.535	13.534	0	8.333	intergenic	chr10	#	#	#	#	#	#	#	#	#	#	#	#
2039577	0	12.42	13.043	6.25	12.766	intergenic	chr10	#	#	#	#	#	#	#	#	#	#	#	#
2040055	55.357	30.233	17.91	42.748	43.636	intergenic	chr10	#	#	#	#	#	#	#	#	#	#	#	#
2048695	36.968	51.749	33.962	54.545	50	exon	chr10	-	2047666	2056542	NR_040253	LOC282980	#	#	#	#	#	#	#
2049818	0	14.773	13.284	14.747	6.383	intron	chr10	-	2047666	2056542	NR_040253	LOC282980	#	#	#	#	#	#	#
2053160	20.195	7.816	0	33.566	11.111	intron	chr10	-	2047666	2056542	NR_040253	LOC282980	#	#	#	#	#	#	#
2054694	13.136	16.549	6.844	8.602	7.317	intron	chr10	-	2047666	2056542	NR_040253	LOC282980	#	#	#	#	#	#	#
2062073	14.52	6.977	22.868	27.35	4.839	intergenic	chr10	#	#	#	#	#	#	#	#	#	#	#	#
2062243	12.109	16.667	12.162	15.842	0	intergenic	chr10	#	#	#	#	#	#	#	#	#	#	#	#
2062601	6.067	8.497	25.532	16.667	0	intergenic	chr10	#	#	#	#	#	#	#	#	#	#	#	#
2062676	10.299	7.104	16.413	24.615	5.455	intergenic	chr10	#	#	#	#	#	#	#	#	#	#	#	#
2112572	6.725	14.234	7.725	17.112	5.66	intergenic	chr10	#	#	#	#	#	#	#	#	#	#	#	#
2118534	9.091	6.977	0	4.834	0	intergenic	chr10	#	#	#	#	#	#	#	#	#	#	#	#
2119016	58.629	55.516	20.455	67.066	37.5	intergenic	chr10	#	#	#	#	#	#	#	#	#	#	#	#
2136612	13.717	27.66	36.735	27.948	40.678	intergenic	chr10	#	#	#	#	#	#	#	#	#	#	#	#
2139091	0	0	9.091	0	13.846	intergenic	chr10	#	#	#	#	#	#	#	#	#	#	#	#
2162204	45.255	65.099	57.726	55.172	47.143	intergenic	chr10	#	#	#	#	#	#	#	#	#	#	#	#
2188900	23.664	22.631	0	32	10	intergenic	chr10	#	#	#	#	#	#	#	#	#	#	#	#
2208428	24.8	33.476	22.36	9.091	13.333	intergenic	chr10	#	#	#	#	#	#	#	#	#	#	#	#
2243797	6.314	9.535	15.584	17.112	6.122	intergenic	chr10	#	#	#	#	#	#	#	#	#	#	#	#
2249759	27.928	19.118	15.584	30.769	0	intergenic	chr10	#	#	#	#	#	#	#	#	#	#	#	#
2267653	24.8	6.103	14.062	22.145	4.545	intergenic	chr10	#	#	#	#	#	#	#	#	#	#	#	#
2274971	93.641	93.844	93.506	95.413	93.651	intergenic	chr10	#	#	#	#	#	#	#	#	#	#	#	#
2287415	0	5.918	23.841	13.502	4.918	intergenic	chr10	#	#	#	#	#	#	#	#	#	#	#	#
2319438	12.863	10.569	10.714	0	16.981	intergenic	chr10	#	#	#	#	#	#	#	#	#	#	#	#
2331881	21.233	26.621	23.841	24.242	0	intergenic	chr10	#	#	#	#	#	#	#	#	#	#	#	#
2333048	21.233	43.213	29.032	41.558	46.875	intergenic	chr10	#	#	#	#	#	#	#	#	#	#	#	#
2369780	40.129	17.808	15.254	15.094	7.895	intergenic	chr10	#	#	#	#	#	#	#	#	#	#	#	#
2401004	6.445	21.389	5.66	0	0	intergenic	chr10	#	#	#	#	#	#	#	#	#	#	#	#
2402975	6.582	0	23.841	7.583	30.612	intergenic	chr10	#	#	#	#	#	#	#	#	#	#	#	#
2410127	3.26	0	7.895	5.694	4.762	intergenic	chr10	#	#	#	#	#	#	#	#	#	#	#	#
2410241	14.928	17.031	14.248	21.053	13.235	intergenic	chr10	#	#	#	#	#	#	#	#	#	#	#	#
2415031	0	0	5.573	12.451	17.308	intergenic	chr10	#	#	#	#	#	#	#	#	#	#	#	#
2429509	14.352	9.535	26.471	0	10.714	intergenic	chr10	#	#	#	#	#	#	#	#	#	#	#	#
2433781	34.066	40.206	9.574	25.532	19.149	intergenic	chr10	#	#	#	#	#	#	#	#	#	#	#	#
2442626	68.32	57.447	77.143	77.157	67.606	intergenic	chr10	#	#	#	#	#	#	#	#	#	#	#	#
2447760	21.603	9.535	8.451	25.532	0	intergenic	chr10	#	#	#	#	#	#	#	#	#	#	#	#
2449991	0	19.932	9.836	7.96	9.836	intergenic	chr10	#	#	#	#	#	#	#	#	#	#	#	#
2481185	38.804	8.686	17.763	18.972	16.667	intergenic	chr10	#	#	#	#	#	#	#	#	#	#	#	#
2518412	79.843	78.995	74.556	78.528	79.2	intergenic	chr10	#	#	#	#	#	#	#	#	#	#	#	#
2567876	37.126	24.528	29.929	53.782	24.49	intergenic	chr10	#	#	#	#	#	#	#	#	#	#	#	#
2568021	20.759	20.366	12.442	18.251	0	intergenic	chr10	#	#	#	#	#	#	#	#	#	#	#	#
2568167	35.361	10.026	9.972	45.141	24.59	intergenic	chr10	#	#	#	#	#	#	#	#	#	#	#	#
2568399	19.456	14.148	18.848	5.405	17.241	intergenic	chr10	#	#	#	#	#	#	#	#	#	#	#	#
2568674	52.381	63.785	39.56	75.073	50	intergenic	chr10	#	#	#	#	#	#	#	#	#	#	#	#
2575067	49.033	58.963	29.348	49.612	46.154	intergenic	chr10	#	#	#	#	#	#	#	#	#	#	#	#
2579556	6.314	19.598	0	21.525	0	intergenic	chr10	#	#	#	#	#	#	#	#	#	#	#	#
2607612	12.351	17.411	19.708	16.244	17.391	intergenic	chr10	#	#	#	#	#	#	#	#	#	#	#	#
2620183	5.429	6.977	23.684	12.214	17.308	intergenic	chr10	#	#	#	#	#	#	#	#	#	#	#	#
2641687	4.241	20.419	9.207	27.586	5.455	intergenic	chr10	#	#	#	#	#	#	#	#	#	#	#	#
2642226	9.657	7.372	0	22.535	9.836	intergenic	chr10	#	#	#	#	#	#	#	#	#	#	#	#
2666241	46.384	36.743	36.652	50.593	39.796	intergenic	chr10	#	#	#	#	#	#	#	#	#	#	#	#
2666297	16.23	0	0	7.08	8.333	intergenic	chr10	#	#	#	#	#	#	#	#	#	#	#	#
2691557	15.816	43.82	46.753	41.558	39.706	intergenic	chr10	#	#	#	#	#	#	#	#	#	#	#	#
2724381	35.68	28.811	27.184	53.782	32.308	intergenic	chr10	#	#	#	#	#	#	#	#	#	#	#	#
2775111	28.44	40.415	16.667	28.571	16.981	intergenic	chr10	#	#	#	#	#	#	#	#	#	#	#	#
2775242	12.517	26.531	23.684	58.015	0	intergenic	chr10	#	#	#	#	#	#	#	#	#	#	#	#
2796700	12.109	16.786	23.453	17.112	25.862	intergenic	chr10	#	#	#	#	#	#	#	#	#	#	#	#
2813197	0	20.277	6.475	24.242	4.762	intergenic	chr10	#	#	#	#	#	#	#	#	#	#	#	#
2852969	12.863	15.354	7.258	24.242	8.108	intergenic	chr10	#	#	#	#	#	#	#	#	#	#	#	#
2860186	23.077	29.104	24.419	17.112	22.059	intergenic	chr10	#	#	#	#	#	#	#	#	#	#	#	#
2877685	79.487	71.396	85.866	80.769	83.478	intergenic	chr10	#	#	#	#	#	#	#	#	#	#	#	#
2877963	6.188	7.514	36.548	40.252	13.333	intergenic	chr10	#	#	#	#	#	#	#	#	#	#	#	#
2879624	47.961	56.522	55.959	48.753	57.143	intergenic	chr10	#	#	#	#	#	#	#	#	#	#	#	#
2881932	43.662	28.058	31.034	42.748	30.435	intergenic	chr10	#	#	#	#	#	#	#	#	#	#	#	#
2905704	22.383	13.495	17.197	9.357	19.149	intergenic	chr10	#	#	#	#	#	#	#	#	#	#	#	#
2907798	35.53	49.367	39.873	56.14	31.579	intergenic	chr10	#	#	#	#	#	#	#	#	#	#	#	#
2908597	11.877	0	10.112	0	13.953	intergenic	chr10	#	#	#	#	#	#	#	#	#	#	#	#
2908916	5.526	10.428	20.749	7.24	9.677	intergenic	chr10	#	#	#	#	#	#	#	#	#	#	#	#
2922703	5.526	0	0	12.955	0	intergenic	chr10	#	#	#	#	#	#	#	#	#	#	#	#
2929972	25.978	22.631	21.687	23.792	22.642	intergenic	chr10	#	#	#	#	#	#	#	#	#	#	#	#
2932371	51.524	45.274	36.416	66.454	50	intergenic	chr10	#	#	#	#	#	2932075	2932447	CpG:25	372	25	218	0.78
2942630	60.784	58.403	52.174	66.899	44.681	intergenic	chr10	#	#	#	#	#	#	#	#	#	#	#	#
2942935	56.243	49.942	46.429	57.516	36.842	intergenic	chr10	#	#	#	#	#	#	#	#	#	#	#	#
2951579	90.605	88.985	92.063	91.954	87.879	intergenic	chr10	#	#	#	#	#	#	#	#	#	#	#	#
2963188	22.249	26.531	0	35.331	19.149	intergenic	chr10	#	#	#	#	#	#	#	#	#	#	#	#
2964678	11.654	7.372	13.284	15.094	16.216	intergenic	chr10	#	#	#	#	#	#	#	#	#	#	#	#
2986730	5.626	40.068	31.953	23.645	25.424	intergenic	chr10	#	#	#	#	#	#	#	#	#	#	#	#
2987896	16.021	36.255	18.182	18.972	21.818	intergenic	chr10	#	#	#	#	#	#	#	#	#	#	#	#
2992269	0	0	11.215	7.96	11.111	intergenic	chr10	#	#	#	#	#	#	#	#	#	#	#	#
2992554	0	13.043	9.449	24.242	13.333	intergenic	chr10	#	#	#	#	#	#	#	#	#	#	#	#
2992911	50.82	32.773	42.765	37.995	25.714	intergenic	chr10	#	#	#	#	#	#	#	#	#	#	#	#
3028235	33.604	34.211	20.168	44.444	38.095	intergenic	chr10	#	#	#	#	#	#	#	#	#	#	#	#
3045446	34.609	14.773	36.242	40.433	31.579	intergenic	chr10	#	#	#	#	#	#	#	#	#	#	#	#
3056719	31.959	9.774	28.571	41.558	33.333	intergenic	chr10	#	#	#	#	#	#	#	#	#	#	#	#
3059801	27.928	51.705	26.087	14.097	19.672	intergenic	chr10	#	#	#	#	#	#	#	#	#	#	#	#
3063215	30.693	25.602	23.581	0	28.846	intergenic	chr10	#	#	#	#	#	#	#	#	#	#	#	#
3070788	24.125	40.206	34.505	43.439	31.25	intergenic	chr10	#	#	#	#	#	#	#	#	#	#	#	#
3080819	18.675	18.224	12.162	16.107	19.565	intergenic	chr10	#	#	#	#	#	#	#	#	#	#	#	#
3088015	0	13.732	19.708	19.453	20	intergenic	chr10	#	#	#	#	#	#	#	#	#	#	#	#
3088123	12.109	0	5.751	21.769	15	intergenic	chr10	#	#	#	#	#	#	#	#	#	#	#	#
3088210	0	7.662	9.704	0	8.824	intergenic	chr10	#	#	#	#	#	#	#	#	#	#	#	#
3088249	36.85	18.014	17.143	37.956	4.478	intergenic	chr10	#	#	#	#	#	#	#	#	#	#	#	#
3100042	79.943	78.826	70.226	84.412	78.261	intergenic	chr10	#	#	#	#	#	#	#	#	#	#	#	#
3108507	35.028	47.368	42.408	58.716	49.091	promotor	chr10	+	3109711	3178997	NM_002627	PFKP	#	#	#	#	#	#	#
3108651	35.701	46.894	23.684	27.586	28.302	promotor	chr10	+	3109711	3178997	NM_002627	PFKP	3108650	3111419	CpG:297	2769	297	1938	0.88
3108786	25.887	27.66	28.251	43.114	25	promotor	chr10	+	3109711	3178997	NM_002627	PFKP	3108650	3111419	CpG:297	2769	297	1938	0.88
3108902	12.351	20.366	14.439	24.242	5.455	promotor	chr10	+	3109711	3178997	NM_002627	PFKP	3108650	3111419	CpG:297	2769	297	1938	0.88
3109102	3.441	0	4.412	0	0	promotor	chr10	+	3109711	3178997	NM_002627	PFKP	3108650	3111419	CpG:297	2769	297	1938	0.88
3109133	4.422	10.156	16.862	9.357	0	promotor	chr10	+	3109711	3178997	NM_002627	PFKP	3108650	3111419	CpG:297	2769	297	1938	0.88
3109236	0	0	0	19.453	4.167	promotor	chr10	+	3109711	3178997	NM_002627	PFKP	3108650	3111419	CpG:297	2769	297	1938	0.88
3109588	5.158	0	13.366	10.959	13.043	promotor	chr10	+	3109711	3178997	NM_002627	PFKP	3108650	3111419	CpG:297	2769	297	1938	0.88
3109681	8.136	0	0	0	8.333	promotor	chr10	+	3109711	3178997	NM_002627	PFKP	3108650	3111419	CpG:297	2769	297	1938	0.88
3109757	11.3	5.207	6.593	0	0	exon	chr10	+	3109711	3178997	NM_002627	PFKP	3108650	3111419	CpG:297	2769	297	1938	0.88
3109806	3.403	10.714	0	0	0	exon	chr10	+	3109711	3178997	NM_002627	PFKP	3108650	3111419	CpG:297	2769	297	1938	0.88
3109916	19.255	13.732	0	6.639	14.286	intron	chr10	+	3109711	3178997	NM_002627	PFKP	3108650	3111419	CpG:297	2769	297	1938	0.88
3110203	9.657	6.736	5.172	5.797	5.882	intron	chr10	+	3109711	3178997	NM_002627	PFKP	3108650	3111419	CpG:297	2769	297	1938	0.88
3110315	3.87	0	4.018	15.584	0	intron	chr10	+	3109711	3178997	NM_002627	PFKP	3108650	3111419	CpG:297	2769	297	1938	0.88
3110543	8.587	0	5.099	6.926	0	intron	chr10	+	3109711	3178997	NM_002627	PFKP	3108650	3111419	CpG:297	2769	297	1938	0.88
3110615	4.762	0	0	6.13	5.556	intron	chr10	+	3109711	3178997	NM_002627	PFKP	3108650	3111419	CpG:297	2769	297	1938	0.88
3110703	4.62	18.083	0	9.639	11.538	intron	chr10	+	3109711	3178997	NM_002627	PFKP	3108650	3111419	CpG:297	2769	297	1938	0.88
3110734	0	6.736	6.04	0	16.216	intron	chr10	+	3109711	3178997	NM_002627	PFKP	3108650	3111419	CpG:297	2769	297	1938	0.88
3110810	5.838	10.29	0	4.762	5.556	intron	chr10	+	3109711	3178997	NM_002627	PFKP	3108650	3111419	CpG:297	2769	297	1938	0.88
3111069	0	11.175	22.018	6.78	0	intron	chr10	+	3109711	3178997	NM_002627	PFKP	3108650	3111419	CpG:297	2769	297	1938	0.88
3111355	0	0	5.751	12.214	0	intron	chr10	+	3109711	3178997	NM_002627	PFKP	3108650	3111419	CpG:297	2769	297	1938	0.88
3114154	87.149	78.826	82.595	90.872	88.696	intron	chr10	+	3109711	3178997	NM_002627	PFKP	#	#	#	#	#	#	#
3128631	35.75	43.213	22.713	29.907	42.105	intron	chr10	+	3109711	3178997	NM_002627	PFKP	#	#	#	#	#	#	#
3132756	14.463	6.009	21.365	12.955	17.391	intron	chr10	+	3109711	3178997	NM_002627	PFKP	#	#	#	#	#	#	#
3134345	16.817	47.853	21.053	22.145	25	intron	chr10	+	3109711	3178997	NM_002627	PFKP	#	#	#	#	#	#	#
3138410	18.675	5.138	21.951	13.502	16.981	intron	chr10	+	3109711	3178997	NM_002627	PFKP	#	#	#	#	#	#	#
3138702	34.919	38.903	47.942	46.953	19.481	intron	chr10	+	3109711	3178997	NM_002627	PFKP	#	#	#	#	#	#	#
3147281	96.302	96.986	96.723	97.041	96.269	intron	chr10	+	3109711	3178997	NM_002627	PFKP	#	#	#	#	#	#	#
3148347	66.963	40.068	44.056	61.538	30	intron	chr10	+	3109711	3178997	NM_002627	PFKP	#	#	#	#	#	#	#
3149728	10.299	14.498	35.294	5.063	0	intron	chr10	+	3109711	3178997	NM_002627	PFKP	#	#	#	#	#	#	#
3150101	22.518	0	24.658	28.571	20	intron	chr10	+	3109711	3178997	NM_002627	PFKP	#	#	#	#	#	#	#
3153949	86.111	86.301	85.452	95.05	83.133	intron	chr10	+	3109711	3178997	NM_002627	PFKP	#	#	#	#	#	#	#
3154212	9.226	23.353	26.471	46.377	18.462	intron	chr10	+	3109711	3178997	NM_002627	PFKP	#	#	#	#	#	#	#
3154301	28.793	64.539	51.306	66.83	53.731	intron	chr10	+	3109711	3178997	NM_002627	PFKP	#	#	#	#	#	#	#
3169304	57.407	60.508	34.426	55.026	39.13	intron	chr10	+	3109711	3178997	NM_002627	PFKP	#	#	#	#	#	#	#
3214732	0	5.424	8.978	4.692	0	intron	chr10	-	3179918	3215033	NM_014889	PITRM1	3214721	3215260	CpG:61	539	61	390	0.87
3214812	0	0	13.534	6.926	5.085	intron	chr10	-	3179918	3215033	NM_014889	PITRM1	3214721	3215260	CpG:61	539	61	390	0.87
3215771	22.383	17.031	11.215	26.23	13.953	promotor	chr10	-	3179918	3215033	NM_014889	PITRM1	#	#	#	#	#	#	#
3224770	63.665	35.78	68.354	60.705	62.195	intergenic	chr10	#	#	#	#	#	#	#	#	#	#	#	#
3237760	25.62	28.058	33.333	46.886	14.286	intergenic	chr10	#	#	#	#	#	#	#	#	#	#	#	#
3239625	23.308	13.043	26.471	10.596	16.216	intergenic	chr10	#	#	#	#	#	#	#	#	#	#	#	#
3239758	88.152	79.592	81.336	90.018	85.263	intergenic	chr10	#	#	#	#	#	#	#	#	#	#	#	#
3241716	62.22	40.945	45.972	69.003	46.479	intergenic	chr10	#	#	#	#	#	#	#	#	#	#	#	#
3279951	95.876	95.301	97.297	97.866	95.349	intergenic	chr10	#	#	#	#	#	#	#	#	#	#	#	#
3281707	7.928	25.325	12.587	18.251	6.25	intergenic	chr10	#	#	#	#	#	#	#	#	#	#	#	#
3281938	22.302	17.808	32.642	54.545	18	intergenic	chr10	#	#	#	#	#	#	#	#	#	#	#	#
3299969	27.928	32.231	16.667	15.459	35.294	intergenic	chr10	#	#	#	#	#	#	#	#	#	#	#	#
3387941	22.302	9.774	12.587	43.686	16.981	intergenic	chr10	#	#	#	#	#	#	#	#	#	#	#	#
3438454	51.589	47.13	43.548	50.794	34.426	intergenic	chr10	#	#	#	#	#	#	#	#	#	#	#	#
3461262	54.386	64.066	41.327	62.338	64.045	intergenic	chr10	#	#	#	#	#	#	#	#	#	#	#	#
3509367	29.952	19.118	19.89	17.112	21.818	intergenic	chr10	#	#	#	#	#	#	#	#	#	#	#	#
3568207	18.675	33.239	36.242	19.162	10.526	intergenic	chr10	#	#	#	#	#	#	#	#	#	#	#	#
3575110	57.699	49.367	51.923	49.612	59.341	intergenic	chr10	#	#	#	#	#	#	#	#	#	#	#	#
3677487	83.784	93.976	92.447	97.462	79.518	intergenic	chr10	#	#	#	#	#	#	#	#	#	#	#	#
3694417	52.542	22.201	46.494	46.377	53.165	intergenic	chr10	#	#	#	#	#	#	#	#	#	#	#	#
3708469	15.952	33.333	29.752	39.024	12.245	intergenic	chr10	#	#	#	#	#	#	#	#	#	#	#	#
3720679	16.23	32.32	13.203	15.459	15.789	intergenic	chr10	#	#	#	#	#	#	#	#	#	#	#	#
3817698	26.496	32.099	23.453	27.948	18	terminator	chr10	-	3818187	3827473	NR_027653	KLF6	#	#	#	#	#	#	#
3818469	40.41	41.489	39.252	43.439	14.634	exon	chr10	-	3818187	3827473	NR_027653	KLF6	#	#	#	#	#	#	#
3823758	57.56	51.827	67.742	65.409	74.227	intron	chr10	-	3818187	3827473	NR_027653	KLF6	#	#	#	#	#	#	#
3825639	5.429	14.773	10.256	19.162	12.5	intron	chr10	-	3818187	3827473	NR_027653	KLF6	#	#	#	#	#	#	#
3827149	6.188	6.103	6.04	5.316	0	exon	chr10	-	3818187	3827473	NR_027653	KLF6	3826853	3828126	CpG:132	1273	132	810	1.03
3827214	0	0	14.062	19.753	0	exon	chr10	-	3818187	3827473	NR_027653	KLF6	3826853	3828126	CpG:132	1273	132	810	1.03
3827390	0	6.009	0	7.24	5.263	exon	chr10	-	3818187	3827473	NR_027653	KLF6	3826853	3828126	CpG:132	1273	132	810	1.03
3827578	17.782	15.058	7.895	32.277	0	promotor	chr10	-	3818187	3827473	NR_027653	KLF6	3826853	3828126	CpG:132	1273	132	810	1.03
3828203	8.96	21.788	7.563	8.163	7.895	promotor	chr10	-	3818187	3827473	NR_027653	KLF6	#	#	#	#	#	#	#
3848384	78.481	82.881	77.764	85.388	76.119	intergenic	chr10	#	#	#	#	#	#	#	#	#	#	#	#
3852542	16.667	7.662	9.326	14.414	0	intergenic	chr10	#	#	#	#	#	#	#	#	#	#	#	#
3881115	95.202	96.894	98.141	99.31	98.571	intergenic	chr10	#	#	#	#	#	#	#	#	#	#	#	#
3939545	11.877	21.005	21.365	8.163	0	intergenic	chr10	#	#	#	#	#	#	#	#	#	#	#	#
3962202	0	0	9.326	15.842	18.367	intergenic	chr10	#	#	#	#	#	#	#	#	#	#	#	#
3992096	36.047	24.528	23.841	42.748	20.833	intergenic	chr10	#	#	#	#	#	#	#	#	#	#	#	#
4077106	61.648	75.207	52.941	61.538	65.217	intergenic	chr10	#	#	#	#	#	#	#	#	#	#	#	#
4202775	35.361	27.4	14.062	17.582	26.667	intergenic	chr10	#	#	#	#	#	#	#	#	#	#	#	#
4636248	54.386	46.429	72.973	53.532	57.895	intergenic	chr10	#	#	#	#	#	#	#	#	#	#	#	#
4845267	84.31	75.945	91.525	83.412	86.667	intergenic	chr10	#	#	#	#	#	#	#	#	#	#	#	#
4854393	23.077	37.143	44.444	50	32.609	intergenic	chr10	#	#	#	#	#	#	#	#	#	#	#	#
4855224	0	7.236	14.938	5.904	0	intergenic	chr10	#	#	#	#	#	#	#	#	#	#	#	#
4868328	6.951	5.072	6.91	17.582	0	promotor	chr10	+	4868401	4890251	NM_001040177	AKR1E2	4868125	4868949	CpG:75	824	75	534	0.87
4868633	9.968	4.821	14.248	4.984	10.345	intron	chr10	+	4868401	4890251	NM_001040177	AKR1E2	4868125	4868949	CpG:75	824	75	534	0.87
4868681	5.73	0	0	10.774	12.766	intron	chr10	+	4868401	4890251	NM_001040177	AKR1E2	4868125	4868949	CpG:75	824	75	534	0.87
4868732	81.453	88.871	81.203	92.653	80	intron	chr10	+	4868401	4890251	NM_001040177	AKR1E2	4868125	4868949	CpG:75	824	75	534	0.87
4872921	99.772	97.929	97.47	99.806	99.706	exon	chr10	+	4868401	4890251	NM_001040177	AKR1E2	#	#	#	#	#	#	#
5164731	96.716	95.413	98.392	100	96.429	intergenic	chr10	#	#	#	#	#	#	#	#	#	#	#	#
5325362	51.422	48.49	37.5	70.588	30	intergenic	chr10	#	#	#	#	#	#	#	#	#	#	#	#
5334131	0	0	0	30.622	20	intergenic	chr10	#	#	#	#	#	#	#	#	#	#	#	#
5407561	44.356	41.489	30.38	30.622	36.735	intron	chr10	+	5406975	5416169	NM_053049	UCN3	#	#	#	#	#	#	#
5415533	77.987	70.664	46.262	72.934	60.938	intron	chr10	+	5406975	5416169	NM_053049	UCN3	#	#	#	#	#	#	#
5441512	24.603	25.054	27.136	17.112	23.684	intron	chr10	-	5435060	5446793	NM_024803	TUBAL3	#	#	#	#	#	#	#
5454527	11.439	14.234	6.475	6.926	7.692	exon	chr10	+	5454517	5500426	NM_001047160	NET1	5454431	5454779	CpG:39	348	39	251	0.86
5454710	14.242	10.569	4.157	22.535	5.172	exon	chr10	+	5454517	5500426	NM_001047160	NET1	5454431	5454779	CpG:39	348	39	251	0.86
5528009	43.662	27.273	25.926	43.836	14.516	intergenic	chr10	#	#	#	#	#	#	#	#	#	#	#	#
5533704	23.221	0	10.112	34.164	16	intergenic	chr10	#	#	#	#	#	#	#	#	#	#	#	#
5554578	97.848	98.596	97.059	100	98.319	intergenic	chr10	#	#	#	#	#	5554342	5554607	CpG:23	265	23	172	0.88
5565970	73.893	53.425	46.753	66.96	60.811	promotor	chr10	+	5566923	5568225	NM_005185	CALML3	#	#	#	#	#	#	#
5568842	32.292	49.367	45.378	63.7	46.753	terminator	chr10	+	5566923	5568225	NM_005185	CALML3	#	#	#	#	#	#	#
5571878	70.894	67.871	67.641	77.064	74.359	terminator	chr10	+	5566923	5568225	NM_005185	CALML3	#	#	#	#	#	#	#
5575390	54.746	50	42.478	73.896	65.385	intergenic	chr10	#	#	#	#	#	#	#	#	#	#	#	#
5587760	46.163	43.82	36.131	60.85	48.214	intergenic	chr10	#	#	#	#	#	#	#	#	#	#	#	#
5587893	0	0	15.698	8.163	13.636	intergenic	chr10	#	#	#	#	#	#	#	#	#	#	#	#
5588169	4.021	5.424	12.736	20.712	10.714	intergenic	chr10	#	#	#	#	#	#	#	#	#	#	#	#
5590322	10.776	26.174	4.762	23.188	9.677	intergenic	chr10	#	#	#	#	#	#	#	#	#	#	#	#
5590789	40.789	55.189	29.348	54.992	35.78	intergenic	chr10	#	#	#	#	#	#	#	#	#	#	#	#
5627024	6.725	13.043	5.405	27.746	5.556	intergenic	chr10	#	#	#	#	#	#	#	#	#	#	#	#
5636589	37.754	14.773	36.242	24.87	32.727	intergenic	chr10	#	#	#	#	#	#	#	#	#	#	#	#
5637997	50.82	32.384	22.36	28.571	19.355	intergenic	chr10	#	#	#	#	#	#	#	#	#	#	#	#
5639223	59.881	74.522	58.221	73.684	70.13	intergenic	chr10	#	#	#	#	#	#	#	#	#	#	#	#
5650430	98.239	99.166	97.965	99.724	99.369	intergenic	chr10	#	#	#	#	#	#	#	#	#	#	#	#
5674297	5.626	38.614	30.508	38.247	7.143	intergenic	chr10	#	#	#	#	#	#	#	#	#	#	#	#
5687414	49.033	41.935	36.95	37.209	30	intron	chr10	-	5680819	5708558	NM_024701	ASB13	#	#	#	#	#	#	#
5706084	5.245	7.975	32.071	39.628	29.032	intron	chr10	-	5680819	5708558	NM_024701	ASB13	#	#	#	#	#	#	#
5706202	26.05	17.411	17.476	25.197	39.344	intron	chr10	-	5680819	5708558	NM_024701	ASB13	#	#	#	#	#	#	#
5708428	0	7.514	0	0	0	intron	chr10	-	5680819	5708558	NM_024701	ASB13	5707980	5708798	CpG:95	818	95	533	1.1
5708632	11.877	0	8.551	0	0	promotor	chr10	-	5680819	5708558	NM_024701	ASB13	5707980	5708798	CpG:95	818	95	533	1.1
5708787	5.245	0	15.254	0	4.839	promotor	chr10	-	5680819	5708558	NM_024701	ASB13	5707980	5708798	CpG:95	818	95	533	1.1
5726950	9.81	17.031	7.725	7.96	7.5	exon	chr10	+	5726800	5805703	NM_017782	C10orf18	5726455	5727697	CpG:128	1242	128	815	0.96
5727005	7.731	15.354	6.977	0	8.824	exon	chr10	+	5726800	5805703	NM_017782	C10orf18	5726455	5727697	CpG:128	1242	128	815	0.96
5727165	6.725	9.774	9.015	9.496	10.909	intron	chr10	+	5726800	5805703	NM_017782	C10orf18	5726455	5727697	CpG:128	1242	128	815	0.96
5727221	3.193	0	8.654	0	4.11	intron	chr10	+	5726800	5805703	NM_017782	C10orf18	5726455	5727697	CpG:128	1242	128	815	0.96
5727359	14.027	5.83	11.215	6.13	0	intron	chr10	+	5726800	5805703	NM_017782	C10orf18	5726455	5727697	CpG:128	1242	128	815	0.96
5727494	4.62	0	12.442	0	10	intron	chr10	+	5726800	5805703	NM_017782	C10orf18	5726455	5727697	CpG:128	1242	128	815	0.96
5854913	11.164	13.341	3.766	20.712	4.167	intron	chr10	-	5807185	5855512	NM_001494	GDI2	5854706	5855965	CpG:142	1259	142	874	0.94
5855002	8.832	0	11.043	27.586	0	intron	chr10	-	5807185	5855512	NM_001494	GDI2	5854706	5855965	CpG:142	1259	142	874	0.94
5855185	0	12.829	0	29.091	0	exon	chr10	-	5807185	5855512	NM_001494	GDI2	5854706	5855965	CpG:142	1259	142	874	0.94
5855457	18.489	0	6.593	38.247	0	exon	chr10	-	5807185	5855512	NM_001494	GDI2	5854706	5855965	CpG:142	1259	142	874	0.94
5855504	0	6.977	12.162	17.582	6.977	exon	chr10	-	5807185	5855512	NM_001494	GDI2	5854706	5855965	CpG:142	1259	142	874	0.94
5855603	14.692	14.68	4.358	22.939	6	promotor	chr10	-	5807185	5855512	NM_001494	GDI2	5854706	5855965	CpG:142	1259	142	874	0.94
5855654	10.532	14.498	0	5.145	4.615	promotor	chr10	-	5807185	5855512	NM_001494	GDI2	5854706	5855965	CpG:142	1259	142	874	0.94
5855755	0	13.495	10.019	5.229	0	promotor	chr10	-	5807185	5855512	NM_001494	GDI2	5854706	5855965	CpG:142	1259	142	874	0.94
5855819	6.188	0	4.306	12.955	0	promotor	chr10	-	5807185	5855512	NM_001494	GDI2	5854706	5855965	CpG:142	1259	142	874	0.94
5862417	50.82	46.124	71.053	69.003	58.696	intergenic	chr10	#	#	#	#	#	#	#	#	#	#	#	#
5882319	11.877	16.786	12.811	34.783	13.636	intergenic	chr10	#	#	#	#	#	5882303	5882635	CpG:23	332	23	203	0.75
5882576	55.068	41.489	53.39	69.799	35.593	intergenic	chr10	#	#	#	#	#	5882303	5882635	CpG:23	332	23	203	0.75
5895483	4.128	6.511	3.974	0	4.615	intergenic	chr10	#	#	#	#	#	#	#	#	#	#	#	#
5931040	9.226	13.341	3.766	9.357	19.355	exon	chr10	-	5903688	5931860	NM_019046	ANKRD16	5930914	5932389	CpG:157	1475	157	985	0.95
5931265	0	12.42	19.355	6.25	6.122	exon	chr10	-	5903688	5931860	NM_019046	ANKRD16	5930914	5932389	CpG:157	1475	157	985	0.95
5931305	0	0	14.062	11.985	5.769	exon	chr10	-	5903688	5931860	NM_019046	ANKRD16	5930914	5932389	CpG:157	1475	157	985	0.95
5931333	6.725	0	7.563	0	5.769	exon	chr10	-	5903688	5931860	NM_019046	ANKRD16	5930914	5932389	CpG:157	1475	157	985	0.95
5931505	0	15.984	7.115	0	0	exon	chr10	-	5903688	5931860	NM_019046	ANKRD16	5930914	5932389	CpG:157	1475	157	985	0.95
5931542	0	0	0	4.984	0	exon	chr10	-	5903688	5931860	NM_019046	ANKRD16	5930914	5932389	CpG:157	1475	157	985	0.95
5931574	0	0	9.972	0	0	exon	chr10	-	5903688	5931860	NM_019046	ANKRD16	5930914	5932389	CpG:157	1475	157	985	0.95
5931612	14.027	9.42	9.326	13.598	5.085	exon	chr10	-	5903688	5931860	NM_019046	ANKRD16	5930914	5932389	CpG:157	1475	157	985	0.95
5931780	10.473	0	4.826	13.793	0	exon	chr10	-	5903688	5931860	NM_019046	ANKRD16	5930914	5932389	CpG:157	1475	157	985	0.95
5931877	5.336	28.747	17.062	22.018	14.634	promotor	chr10	+	5932213	5979556	NM_178150	FBXO18	5930914	5932389	CpG:157	1475	157	985	0.95
5931980	5.245	17.541	9.836	12.214	0	promotor	chr10	+	5932213	5979556	NM_178150	FBXO18	5930914	5932389	CpG:157	1475	157	985	0.95
5932013	6.874	9.091	0	0	0	promotor	chr10	+	5932213	5979556	NM_178150	FBXO18	5930914	5932389	CpG:157	1475	157	985	0.95
5932088	0	7.975	15.698	8.84	14.634	promotor	chr10	+	5932213	5979556	NM_178150	FBXO18	5930914	5932389	CpG:157	1475	157	985	0.95
5932210	0	15.663	17.476	6.78	0	promotor	chr10	+	5932213	5979556	NM_178150	FBXO18	5930914	5932389	CpG:157	1475	157	985	0.95
5987306	52.741	33.171	45.652	50.704	44.681	intergenic	chr10	#	#	#	#	#	#	#	#	#	#	#	#
5988971	50.073	65.449	75.728	80.808	89.062	intergenic	chr10	#	#	#	#	#	#	#	#	#	#	#	#
6004730	31.741	28.058	29.348	47.761	37.5	intron	chr10	-	5994333	6019574	NM_172200	IL15RA	#	#	#	#	#	#	#
6006646	54.545	19.598	41.86	51.613	52.381	intron	chr10	-	5994333	6019574	NM_172200	IL15RA	#	#	#	#	#	#	#
6018945	9.968	6.736	25	23.358	7.317	intron	chr10	-	5994333	6019574	NM_172200	IL15RA	6018944	6020073	CpG:128	1129	128	821	0.87
6019045	12.602	3.904	20.849	12.869	0	intron	chr10	-	5994333	6019574	NM_172200	IL15RA	6018944	6020073	CpG:128	1129	128	821	0.87
6019146	0	0	5.405	7.767	4.545	intron	chr10	-	5994333	6019574	NM_172200	IL15RA	6018944	6020073	CpG:128	1129	128	821	0.87
6019489	0	28.058	12.371	21.053	0	exon	chr10	-	5994333	6019574	NM_172200	IL15RA	6018944	6020073	CpG:128	1129	128	821	0.87
6019663	7.363	0	2.936	9.357	0	intron	chr10	-	5994333	6020142	NR_033494	IL15RA	6018944	6020073	CpG:128	1129	128	821	0.87
6019811	10.903	5.207	4.523	0	8.824	exon	chr10	-	5994333	6020142	NR_033494	IL15RA	6018944	6020073	CpG:128	1129	128	821	0.87
6019902	10.532	8.986	4.157	20.779	0	exon	chr10	-	5994333	6020142	NR_033494	IL15RA	6018944	6020073	CpG:128	1129	128	821	0.87
6019981	6.874	0	16.29	6.504	7.143	exon	chr10	-	5994333	6020142	NR_033494	IL15RA	6018944	6020073	CpG:128	1129	128	821	0.87
6020054	19.662	9.535	6.844	7.96	0	exon	chr10	-	5994333	6020142	NR_033494	IL15RA	6018944	6020073	CpG:128	1129	128	821	0.87
6020098	10.131	6.854	14.634	19.355	0	exon	chr10	-	5994333	6020142	NR_033494	IL15RA	#	#	#	#	#	#	#
6020330	12.863	11.735	9.449	12.533	4.11	promotor	chr10	-	5994333	6019574	NM_172200	IL15RA	#	#	#	#	#	#	#
6041494	5.158	18.367	18.136	7.96	17.308	intergenic	chr10	#	#	#	#	#	#	#	#	#	#	#	#
6041603	38.272	43.377	24.901	36.482	19.481	intergenic	chr10	#	#	#	#	#	#	#	#	#	#	#	#
6041901	40.41	54.545	70.89	65.473	53.165	intergenic	chr10	#	#	#	#	#	#	#	#	#	#	#	#
6043918	19.662	26.773	5.844	9.639	0	intergenic	chr10	#	#	#	#	#	#	#	#	#	#	#	#
6054798	73.97	81.339	82.935	84.956	84	exon	chr10	-	6052656	6104333	NM_000417	IL2RA	#	#	#	#	#	#	#
6059226	39.49	51.827	50.704	55.172	56.522	intron	chr10	-	6052656	6104333	NM_000417	IL2RA	#	#	#	#	#	#	#
6061986	45.406	58.478	35.393	67.706	58.696	intron	chr10	-	6052656	6104333	NM_000417	IL2RA	#	#	#	#	#	#	#
6066488	33.333	12.621	19.708	17.91	5.172	intron	chr10	-	6052656	6104333	NM_000417	IL2RA	#	#	#	#	#	#	#
6078864	18.129	43.28	31.034	55.331	21.951	intron	chr10	-	6052656	6104333	NM_000417	IL2RA	#	#	#	#	#	#	#
6092870	6.445	39.971	17.476	22.018	0	intron	chr10	-	6052656	6104333	NM_000417	IL2RA	#	#	#	#	#	#	#
6093249	12.863	19.118	5.941	7.583	10.526	intron	chr10	-	6052656	6104333	NM_000417	IL2RA	#	#	#	#	#	#	#
6094904	17.782	26.621	19.098	33.333	18.182	intron	chr10	-	6052656	6104333	NM_000417	IL2RA	#	#	#	#	#	#	#
6096122	55.357	42.623	28.954	28.571	48.529	intron	chr10	-	6052656	6104333	NM_000417	IL2RA	#	#	#	#	#	#	#
6117085	34.066	22.741	19.619	32.99	19.149	intergenic	chr10	#	#	#	#	#	#	#	#	#	#	#	#
6119841	25.62	21.005	27.692	55.696	30.508	intergenic	chr10	#	#	#	#	#	#	#	#	#	#	#	#
6130750	11.232	14.498	11.215	12.214	0	promotor	chr10	+	6130948	6159422	NM_032905	RBM17	#	#	#	#	#	#	#
6130864	7.029	8.142	10.609	33.566	0	promotor	chr10	+	6130948	6159422	NM_032905	RBM17	6130786	6131774	CpG:102	988	102	618	1.06
6130993	30.195	16.318	0	22.535	5.455	exon	chr10	+	6130948	6159422	NM_032905	RBM17	6130786	6131774	CpG:102	988	102	618	1.06
6131221	13.616	0	5.66	5.498	12.245	intron	chr10	+	6130948	6159422	NM_032905	RBM17	6130786	6131774	CpG:102	988	102	618	1.06
6140388	39.605	26.773	39.803	44.444	40.741	intron	chr10	+	6130948	6159422	NM_032905	RBM17	#	#	#	#	#	#	#
6176260	72.303	65.181	52.555	75.138	50	intergenic	chr10	#	#	#	#	#	#	#	#	#	#	#	#
6183078	90.511	91.571	90.22	87.671	95.817	promotor	chr10	+	6186842	6277507	NM_001145443	PFKFB3	#	#	#	#	#	#	#
6183160	37.126	27.66	31.421	53.782	39.623	promotor	chr10	+	6186842	6277507	NM_001145443	PFKFB3	#	#	#	#	#	#	#
6183575	73.615	68.593	58.647	69.734	67.606	promotor	chr10	+	6186842	6277507	NM_001145443	PFKFB3	#	#	#	#	#	#	#
6186581	11.439	5.66	6.977	9.938	0	promotor	chr10	+	6186842	6277507	NM_001145443	PFKFB3	6186520	6187855	CpG:137	1335	137	921	0.87
6186637	11.439	0	9.836	0	0	promotor	chr10	+	6186842	6277507	NM_001145443	PFKFB3	6186520	6187855	CpG:137	1335	137	921	0.87
6186682	5.838	6.621	5.941	10.596	0	promotor	chr10	+	6186842	6277507	NM_001145443	PFKFB3	6186520	6187855	CpG:137	1335	137	921	0.87
6186751	13.616	13.495	5.172	26.778	6.122	promotor	chr10	+	6186842	6277507	NM_001145443	PFKFB3	6186520	6187855	CpG:137	1335	137	921	0.87
6186987	0	20.635	13.043	15.459	6.522	intron	chr10	+	6186842	6277507	NM_001145443	PFKFB3	6186520	6187855	CpG:137	1335	137	921	0.87
6187161	9.509	22.096	6.04	0	23.077	intron	chr10	+	6186842	6277507	NM_001145443	PFKFB3	6186520	6187855	CpG:137	1335	137	921	0.87
6187606	44.928	28.058	29.234	38.503	18.75	intron	chr10	+	6186842	6277507	NM_001145443	PFKFB3	6186520	6187855	CpG:137	1335	137	921	0.87
6194255	54.66	45.274	36.735	65.753	48	intron	chr10	+	6186842	6277507	NM_001145443	PFKFB3	#	#	#	#	#	#	#
6199602	11.877	13.978	11.96	11.985	15.517	intron	chr10	+	6186842	6277507	NM_001145443	PFKFB3	#	#	#	#	#	#	#
6205515	12.688	14.321	17.822	23.529	6.25	intron	chr10	+	6186842	6277507	NM_001145443	PFKFB3	6205499	6206211	CpG:79	712	79	485	0.96
6205792	3.776	10.569	3.846	4.04	9.524	intron	chr10	+	6186842	6277507	NM_001145443	PFKFB3	6205499	6206211	CpG:79	712	79	485	0.96
6206082	3.036	3.754	3.226	7.767	0	intron	chr10	+	6186842	6277507	NM_001145443	PFKFB3	6205499	6206211	CpG:79	712	79	485	0.96
6243146	14.928	23.78	11.392	16.961	19.149	intron	chr10	+	6186842	6277507	NM_001145443	PFKFB3	6242975	6246457	CpG:265	3482	265	2006	0.92
6243485	5.838	18.224	4.959	8.719	0	intron	chr10	+	6186842	6277507	NM_001145443	PFKFB3	6242975	6246457	CpG:265	3482	265	2006	0.92
6243779	41.594	26.471	22.067	42.191	19.231	intron	chr10	+	6186842	6277507	NM_001145443	PFKFB3	6242975	6246457	CpG:265	3482	265	2006	0.92
6243887	40.789	34.513	46.069	47.95	37.975	intron	chr10	+	6186842	6277507	NM_001145443	PFKFB3	6242975	6246457	CpG:265	3482	265	2006	0.92
6244161	7.928	8.986	18.367	15.584	16.901	intron	chr10	+	6186842	6277507	NM_001145443	PFKFB3	6242975	6246457	CpG:265	3482	265	2006	0.92
6244340	16.23	0	20.455	18.251	11.538	intron	chr10	+	6186842	6277507	NM_001145443	PFKFB3	6242975	6246457	CpG:265	3482	265	2006	0.92
6244697	11.032	6.103	7.982	8.602	19.355	intron	chr10	+	6186842	6277507	NM_001145443	PFKFB3	6242975	6246457	CpG:265	3482	265	2006	0.92
6244766	9.366	0	5.488	0	5.357	intron	chr10	+	6186842	6277507	NM_001145443	PFKFB3	6242975	6246457	CpG:265	3482	265	2006	0.92
6245059	5.838	0	7.725	5.229	0	intron	chr10	+	6186842	6277507	NM_001145443	PFKFB3	6242975	6246457	CpG:265	3482	265	2006	0.92
6245192	7.452	7.169	17.618	4.558	0	intron	chr10	+	6186842	6277507	NM_001145443	PFKFB3	6242975	6246457	CpG:265	3482	265	2006	0.92
6245416	13.42	10.569	11.043	6.639	5.172	intron	chr10	+	6186842	6277507	NM_001145443	PFKFB3	6242975	6246457	CpG:265	3482	265	2006	0.92
6245456	4.762	5.744	0	9.496	4.918	intron	chr10	+	6186842	6277507	NM_001145443	PFKFB3	6242975	6246457	CpG:265	3482	265	2006	0.92
6245966	4.486	6.3	10.405	15.842	0	intron	chr10	+	6186842	6277507	NM_001145443	PFKFB3	6242975	6246457	CpG:265	3482	265	2006	0.92
6246083	4.69	6.621	4.11	6.015	4.688	intron	chr10	+	6186842	6277507	NM_001145443	PFKFB3	6242975	6246457	CpG:265	3482	265	2006	0.92
6246219	18.129	0	19.53	16.667	4.545	intron	chr10	+	6186842	6277507	NM_001145443	PFKFB3	6242975	6246457	CpG:265	3482	265	2006	0.92
6246376	11.032	11.175	8.353	10.256	0	intron	chr10	+	6186842	6277507	NM_001145443	PFKFB3	6242975	6246457	CpG:265	3482	265	2006	0.92
6246450	7.277	10.569	8.072	3.846	0	intron	chr10	+	6186842	6277507	NM_001145443	PFKFB3	6242975	6246457	CpG:265	3482	265	2006	0.92
6247893	10.299	25.054	0	0	15.789	intron	chr10	+	6186842	6277507	NM_001145443	PFKFB3	#	#	#	#	#	#	#
6249900	14.463	7.372	32.432	0	12.766	intron	chr10	+	6186842	6277507	NM_001145443	PFKFB3	#	#	#	#	#	#	#
6253645	42.177	49.367	57.447	38.503	57.955	intron	chr10	+	6186842	6277507	NM_001145443	PFKFB3	#	#	#	#	#	#	#
6253834	21.233	4.11	10.256	0	15.254	intron	chr10	+	6186842	6277507	NM_001145443	PFKFB3	#	#	#	#	#	#	#
6253925	42.466	44.374	24.658	42.953	51.064	intron	chr10	+	6186842	6277507	NM_001145443	PFKFB3	#	#	#	#	#	#	#
6255542	23.221	27.562	54.545	39.024	0	intron	chr10	+	6186842	6277507	NM_001145443	PFKFB3	#	#	#	#	#	#	#
6255645	15.423	52.31	54.545	48.753	55.932	exon	chr10	+	6186842	6277507	NM_001145443	PFKFB3	#	#	#	#	#	#	#
6258175	93.233	95.902	93.506	94.557	98.361	intron	chr10	+	6186842	6277507	NM_001145443	PFKFB3	#	#	#	#	#	#	#
6261011	36.047	39.394	35.065	32.432	28.846	intron	chr10	+	6186842	6277507	NM_001145443	PFKFB3	#	#	#	#	#	#	#
6261158	51.819	69.027	40.514	73.161	64.286	intron	chr10	+	6186842	6277507	NM_001145443	PFKFB3	#	#	#	#	#	#	#
6261314	32.292	46.037	39.024	27.35	34.615	intron	chr10	+	6186842	6277507	NM_001145443	PFKFB3	#	#	#	#	#	#	#
6267519	45.975	30.709	33.071	43.836	42.857	intron	chr10	+	6186842	6277507	NM_001145443	PFKFB3	#	#	#	#	#	#	#
6276985	87.991	84.109	81.203	93.601	88.776	exon	chr10	+	6186842	6277507	NM_001145443	PFKFB3	#	#	#	#	#	#	#
6279917	99.06	99.033	97.13	100	100	terminator	chr10	+	6186842	6277507	NM_001145443	PFKFB3	#	#	#	#	#	#	#
6281200	25.62	7.514	0	6.504	6.25	terminator	chr10	+	6186842	6277507	NM_001145443	PFKFB3	#	#	#	#	#	#	#
6312665	89.885	80.505	92.837	89.72	83.784	intergenic	chr10	#	#	#	#	#	#	#	#	#	#	#	#
6317247	5.074	11.854	8.978	0	0	promotor	chr10	+	6319649	6377937	NR_040079	LOC399715	#	#	#	#	#	#	#
6317402	15.423	25.743	15.698	24.242	11.538	promotor	chr10	+	6319649	6377937	NR_040079	LOC399715	#	#	#	#	#	#	#
6317445	5.336	6.009	10.714	4.762	0	promotor	chr10	+	6319649	6377937	NR_040079	LOC399715	#	#	#	#	#	#	#
6341486	26.496	5.918	20.225	7.24	0	intron	chr10	+	6319649	6377937	NR_040079	LOC399715	#	#	#	#	#	#	#
6441399	22.794	7.372	15.254	8.377	10.909	intergenic	chr10	#	#	#	#	#	#	#	#	#	#	#	#
6442160	64.138	68.421	53.532	76.19	52.632	intergenic	chr10	#	#	#	#	#	#	#	#	#	#	#	#
6443283	34.066	37.5	45.86	44.444	21.429	intergenic	chr10	#	#	#	#	#	#	#	#	#	#	#	#
6456395	81.672	86.667	78.261	79.167	78.082	intergenic	chr10	#	#	#	#	#	#	#	#	#	#	#	#
6460355	14.692	26.174	51.923	26.23	44	intergenic	chr10	#	#	#	#	#	#	#	#	#	#	#	#
6464375	69.087	65.052	68.521	77.132	67.742	terminator	chr10	-	6469104	6622254	NM_006257	PRKCQ	#	#	#	#	#	#	#
6470192	45.493	57.276	49.219	72.934	59.259	exon	chr10	-	6469104	6622254	NM_006257	PRKCQ	#	#	#	#	#	#	#
6488800	27.928	25.054	16.928	8.84	16.981	intron	chr10	-	6469104	6622254	NM_006257	PRKCQ	#	#	#	#	#	#	#
6529044	24.125	29.658	45.86	57.143	52.941	intron	chr10	-	6469104	6622254	NM_006257	PRKCQ	#	#	#	#	#	#	#
6570164	48.645	71.125	72	84.412	73.256	intron	chr10	-	6469104	6622254	NM_006257	PRKCQ	#	#	#	#	#	#	#
6622425	5.336	4.648	9.574	11.765	14.634	exon	chr10	+	6622386	6627323	NR_036502	LOC439949	6621907	6622642	CpG:68	735	68	462	0.95
6685035	4.69	16.094	25.532	22.939	4.348	intergenic	chr10	#	#	#	#	#	#	#	#	#	#	#	#
6766382	97.895	97.326	96.269	94.715	99.13	intergenic	chr10	#	#	#	#	#	#	#	#	#	#	#	#
6773721	83.075	89.862	91.803	93.151	96.35	intergenic	chr10	#	#	#	#	#	#	#	#	#	#	#	#
6778352	70.455	82.242	76.596	78.261	73.973	intergenic	chr10	#	#	#	#	#	#	#	#	#	#	#	#
6779578	83.784	81.675	85.401	91.228	87.5	intergenic	chr10	#	#	#	#	#	#	#	#	#	#	#	#
6780613	12.863	6.2	9.207	6.375	10	intergenic	chr10	#	#	#	#	#	#	#	#	#	#	#	#
6917556	79.294	73.068	75.41	82.143	82.143	intergenic	chr10	#	#	#	#	#	#	#	#	#	#	#	#
6932785	40.41	53.692	56.25	55.598	38.889	intergenic	chr10	#	#	#	#	#	#	#	#	#	#	#	#
7029605	85.67	81.439	83.559	64.646	73.973	intergenic	chr10	#	#	#	#	#	#	#	#	#	#	#	#
7043544	12.351	22.741	32.143	18.879	11.538	intergenic	chr10	#	#	#	#	#	#	#	#	#	#	#	#
7082930	15.683	18.083	13.043	27.35	7.692	intergenic	chr10	#	#	#	#	#	#	#	#	#	#	#	#
7086193	97.579	96.894	95.306	98.003	97.582	intergenic	chr10	#	#	#	#	#	#	#	#	#	#	#	#
7117024	6.445	14.234	19.708	7.767	0	intergenic	chr10	#	#	#	#	#	#	#	#	#	#	#	#
7320424	48.187	13.978	43.414	37.5	45.455	intron	chr10	-	7200585	7451303	NM_001018039	SFMBT2	#	#	#	#	#	#	#
7333480	15.683	17.031	16.667	29.907	23.684	intron	chr10	-	7200585	7451303	NM_001018039	SFMBT2	#	#	#	#	#	#	#
7392017	50.82	73.585	68.61	64.646	61.017	intron	chr10	-	7200585	7451303	NM_001018039	SFMBT2	#	#	#	#	#	#	#
7450326	9.226	13.495	9.926	28.571	14.286	intron	chr10	-	7200585	7451303	NM_001018039	SFMBT2	7449376	7455339	CpG:418	5963	418	3584	0.79
7450499	5.626	7.372	5.751	8.602	4.615	intron	chr10	-	7200585	7451303	NM_001018039	SFMBT2	7449376	7455339	CpG:418	5963	418	3584	0.79
7450533	4.836	25.161	25.352	24.71	6.667	intron	chr10	-	7200585	7451303	NM_001018039	SFMBT2	7449376	7455339	CpG:418	5963	418	3584	0.79
7451097	0	11.677	0	11.552	9.524	intron	chr10	-	7200585	7451303	NM_001018039	SFMBT2	7449376	7455339	CpG:418	5963	418	3584	0.79
7453455	6.067	13.265	12.811	23.358	0	promotor	chr10	-	7200585	7451303	NM_001018039	SFMBT2	7449376	7455339	CpG:418	5963	418	3584	0.79
7453654	31.959	23.307	26.23	40.252	9.677	promotor	chr10	-	7200585	7451303	NM_001018039	SFMBT2	7449376	7455339	CpG:418	5963	418	3584	0.79
7453851	42.989	45.525	33.437	59.459	47.143	promotor	chr10	-	7200585	7451303	NM_001018039	SFMBT2	7449376	7455339	CpG:418	5963	418	3584	0.79
7486698	41.704	66.102	45.378	66.077	33.962	intergenic	chr10	#	#	#	#	#	#	#	#	#	#	#	#
7550419	46.698	39.971	40.111	59.893	40.299	intergenic	chr10	#	#	#	#	#	#	#	#	#	#	#	#
7560377	6.188	38.834	14.062	29.091	14.634	intergenic	chr10	#	#	#	#	#	#	#	#	#	#	#	#
7563064	26.05	13.265	33.962	28.571	23.684	intergenic	chr10	#	#	#	#	#	#	#	#	#	#	#	#
7563127	33.539	0	19.014	41.558	7.143	intergenic	chr10	#	#	#	#	#	#	#	#	#	#	#	#
7565163	34.066	50.53	41.379	59.016	31.915	intergenic	chr10	#	#	#	#	#	#	#	#	#	#	#	#
7567914	0	0	15.254	32	8.108	intergenic	chr10	#	#	#	#	#	#	#	#	#	#	#	#
7570743	18.864	35.78	17.91	34.164	30.882	intergenic	chr10	#	#	#	#	#	#	#	#	#	#	#	#
7594478	44.286	33.333	26.471	39.834	45.205	intergenic	chr10	#	#	#	#	#	#	#	#	#	#	#	#
7596115	59.128	33.913	38.65	72.727	42.254	intergenic	chr10	#	#	#	#	#	#	#	#	#	#	#	#
7603345	21.986	27.083	26.471	24.242	22.5	exon	chr10	-	7601231	7708961	NM_030569	ITIH5	#	#	#	#	#	#	#
7604093	43.194	32.773	26.966	54.237	36	exon	chr10	-	7601231	7708961	NM_030569	ITIH5	#	#	#	#	#	#	#
7611670	47.245	48.256	25.837	50	42.857	exon	chr10	-	7601231	7708961	NM_030569	ITIH5	#	#	#	#	#	#	#
7629701	79.118	78.7	79.646	84.375	86.17	intron	chr10	-	7601231	7708961	NM_030569	ITIH5	#	#	#	#	#	#	#
7632160	63.031	25.743	40.449	63.7	38.71	intron	chr10	-	7601231	7708961	NM_030569	ITIH5	#	#	#	#	#	#	#
7708554	0	20.103	6.143	57.831	0	intron	chr10	-	7601231	7708961	NM_030569	ITIH5	#	#	#	#	#	#	#
7708743	43.662	53.028	48.071	42.748	56	intron	chr10	-	7601231	7708961	NM_030569	ITIH5	#	#	#	#	#	#	#
7708888	4.552	6.2	0	8.602	11.765	exon	chr10	-	7601231	7708961	NM_030569	ITIH5	#	#	#	#	#	#	#
7709400	0	10.569	13.284	25.532	0	promotor	chr10	-	7601231	7708961	NM_030569	ITIH5	#	#	#	#	#	#	#
7709501	10.653	7.514	0	0	15	promotor	chr10	-	7601231	7708961	NM_030569	ITIH5	#	#	#	#	#	#	#
7709875	10.299	11.175	13.366	7.407	20	promotor	chr10	-	7601231	7708961	NM_030569	ITIH5	#	#	#	#	#	#	#
7720054	47.368	66.102	44.056	59.627	42.105	intergenic	chr10	#	#	#	#	#	#	#	#	#	#	#	#
7777103	84.727	80.412	82.935	84.018	83.654	intron	chr10	+	7745235	7791483	NM_002216	ITIH2	#	#	#	#	#	#	#
7829598	11.582	13.191	11.96	5.797	0	intron	chr10	-	7797366	7829944	NM_012311	KIN	7829588	7830517	CpG:77	929	77	633	0.72
7830364	47.125	39.702	49.422	58.27	43.689	intron	chr10	+	7830092	7849762	NM_005174	ATP5C1	7829588	7830517	CpG:77	929	77	633	0.72
7860456	19.255	10.156	11.894	31.373	12.766	promotor	chr10	+	7860672	8056714	NM_031923	TAF3	7860261	7861107	CpG:79	846	79	583	0.79
7860811	6.314	0	10.714	8.602	8.824	exon	chr10	+	7860672	8056714	NM_031923	TAF3	7860261	7861107	CpG:79	846	79	583	0.79
7860920	0	5.424	13.534	19.753	6.383	intron	chr10	+	7860672	8056714	NM_031923	TAF3	7860261	7861107	CpG:79	846	79	583	0.79
7861058	3.686	34.718	12.162	27.119	5.556	intron	chr10	+	7860672	8056714	NM_031923	TAF3	7860261	7861107	CpG:79	846	79	583	0.79
7861257	15.952	0	7.115	32.99	10.909	intron	chr10	+	7860672	8056714	NM_031923	TAF3	#	#	#	#	#	#	#
8076604	55.619	56.522	50.311	59.259	64.045	intergenic	chr10	#	#	#	#	#	8076002	8077261	CpG:97	1259	97	847	0.68
8076830	42.572	50.98	34.783	48.037	39.13	intergenic	chr10	#	#	#	#	#	8076002	8077261	CpG:97	1259	97	847	0.68
8077890	47.368	28.058	45.86	55.598	45.652	intergenic	chr10	#	#	#	#	#	8077829	8078378	CpG:41	549	41	353	0.73
8078581	31.877	34.211	10.876	42.105	13.636	intergenic	chr10	#	#	#	#	#	#	#	#	#	#	#	#
8078658	25.62	7.372	10.557	13.502	20.69	intergenic	chr10	#	#	#	#	#	#	#	#	#	#	#	#
8079072	12.189	18.66	5.844	18.605	0	intergenic	chr10	#	#	#	#	#	#	#	#	#	#	#	#
8080045	21.986	24.528	7.115	12.698	18	intergenic	chr10	#	#	#	#	#	#	#	#	#	#	#	#
8080396	25.101	0	7.407	36.09	0	intergenic	chr10	#	#	#	#	#	#	#	#	#	#	#	#
8087082	56.193	58.848	56.091	60.705	60	intergenic	chr10	#	#	#	#	#	#	#	#	#	#	#	#
8087231	70.684	53.101	61.538	61.538	41.86	intergenic	chr10	#	#	#	#	#	#	#	#	#	#	#	#
8087422	59.128	52.703	67.049	66.077	68.421	terminator	chr10	-	8092412	8095447	NR_024255	FLJ45983	#	#	#	#	#	#	#
8089182	44.928	35.135	52.555	56.693	56.897	terminator	chr10	-	8092412	8095447	NR_024255	FLJ45983	#	#	#	#	#	#	#
8090235	52.542	59.091	47.368	40.678	53.571	terminator	chr10	-	8092412	8095447	NR_024255	FLJ45983	#	#	#	#	#	#	#
8090696	46.648	42.238	26.471	42.667	42	terminator	chr10	-	8092412	8095447	NR_024255	FLJ45983	#	#	#	#	#	#	#
8091497	0	0	12.811	5.405	7.143	terminator	chr10	-	8092412	8095447	NR_024255	FLJ45983	8091374	8098329	CpG:509	6955	509	4180	0.81
8091544	0	0	6.593	0	0	terminator	chr10	-	8092412	8095447	NR_024255	FLJ45983	8091374	8098329	CpG:509	6955	509	4180	0.81
8091753	9.366	21.196	8.654	8.163	8.824	promotor	chr10	+	8096666	8117164	NM_001002295	GATA3	8091374	8098329	CpG:509	6955	509	4180	0.81
8091984	21.603	21.788	6.593	34.043	31.915	promotor	chr10	+	8096666	8117164	NM_001002295	GATA3	8091374	8098329	CpG:509	6955	509	4180	0.81
8092085	8.96	11.677	14.062	14.414	0	promotor	chr10	+	8096666	8117164	NM_001002295	GATA3	8091374	8098329	CpG:509	6955	509	4180	0.81
8092146	17.127	10.026	6.36	0	15.385	promotor	chr10	+	8096666	8117164	NM_001002295	GATA3	8091374	8098329	CpG:509	6955	509	4180	0.81
8092361	19.255	0	21.053	6.926	9.091	promotor	chr10	+	8096666	8117164	NM_001002295	GATA3	8091374	8098329	CpG:509	6955	509	4180	0.81
8092780	7.029	0	14.835	12.451	0	intron	chr10	-	8092412	8095447	NR_024255	FLJ45983	8091374	8098329	CpG:509	6955	509	4180	0.81
8092842	4.486	6.404	21.176	9.938	12.5	intron	chr10	-	8092412	8095447	NR_024255	FLJ45983	8091374	8098329	CpG:509	6955	509	4180	0.81
8092967	50.27	39.394	44.444	56.14	19.672	intron	chr10	-	8092412	8095447	NR_024255	FLJ45983	8091374	8098329	CpG:509	6955	509	4180	0.81
8095417	13.42	6.854	3.888	14.579	0	exon	chr10	-	8092412	8095447	NR_024255	FLJ45983	8091374	8098329	CpG:509	6955	509	4180	0.81
8095598	7.543	0	8.867	10.256	9.091	promotor	chr10	+	8096666	8117164	NM_001002295	GATA3	8091374	8098329	CpG:509	6955	509	4180	0.81
8095641	5.626	8.884	12.811	6.015	0	promotor	chr10	+	8096666	8117164	NM_001002295	GATA3	8091374	8098329	CpG:509	6955	509	4180	0.81
8096300	15.683	6.404	18.848	6.015	12	promotor	chr10	+	8096666	8117164	NM_001002295	GATA3	8091374	8098329	CpG:509	6955	509	4180	0.81
8096553	3.193	8.058	3.93	12.214	3.659	promotor	chr10	+	8096666	8117164	NM_001002295	GATA3	8091374	8098329	CpG:509	6955	509	4180	0.81
8096597	3.822	8.405	14.201	4.984	4.286	promotor	chr10	+	8096666	8117164	NM_001002295	GATA3	8091374	8098329	CpG:509	6955	509	4180	0.81
8097073	12.863	27.562	0	9.357	0	intron	chr10	+	8096666	8117164	NM_001002295	GATA3	8091374	8098329	CpG:509	6955	509	4180	0.81
8102323	52.818	64.809	53.202	73.684	70.312	intron	chr10	+	8096666	8117164	NM_001002295	GATA3	#	#	#	#	#	#	#
8121827	41.704	37.244	27.835	53.333	55.263	terminator	chr10	+	8096666	8117164	NM_001002295	GATA3	#	#	#	#	#	#	#
8152906	48.379	45.525	53.865	59.893	62.376	intergenic	chr10	#	#	#	#	#	#	#	#	#	#	#	#
8183239	24.125	14.234	18.182	35.424	19.565	intergenic	chr10	#	#	#	#	#	#	#	#	#	#	#	#
8277720	11.439	6.977	4.826	26.778	10.526	intergenic	chr10	#	#	#	#	#	#	#	#	#	#	#	#
8277762	5.73	0	0	16.961	13.235	intergenic	chr10	#	#	#	#	#	#	#	#	#	#	#	#
8300601	55.357	43.82	38.65	49.231	31.034	intergenic	chr10	#	#	#	#	#	#	#	#	#	#	#	#
8340050	7.543	18.224	19.89	22.018	9.375	intergenic	chr10	#	#	#	#	#	#	#	#	#	#	#	#
8374163	43.056	29.771	18.367	52.214	26.316	intergenic	chr10	#	#	#	#	#	#	#	#	#	#	#	#
8408190	18.675	10.864	0	12.955	5.172	intergenic	chr10	#	#	#	#	#	#	#	#	#	#	#	#
9441722	14.352	0	9.326	8.84	0	intergenic	chr10	#	#	#	#	#	#	#	#	#	#	#	#
9723786	16.23	0	15.929	0	10	intergenic	chr10	#	#	#	#	#	#	#	#	#	#	#	#
10037596	99.304	98.633	96.53	98.599	99.265	intergenic	chr10	#	#	#	#	#	#	#	#	#	#	#	#
10337629	18.129	6.854	5.099	0	17.143	intergenic	chr10	#	#	#	#	#	#	#	#	#	#	#	#
10338649	6.445	0	27.481	24.242	15	intergenic	chr10	#	#	#	#	#	#	#	#	#	#	#	#
10415866	12.109	0	14.062	23.077	5.357	intergenic	chr10	#	#	#	#	#	#	#	#	#	#	#	#
10684863	13.717	0	0	27.948	0	intergenic	chr10	#	#	#	#	#	#	#	#	#	#	#	#
10810668	6.314	15.663	0	14.747	0	intergenic	chr10	#	#	#	#	#	#	#	#	#	#	#	#
10818647	63.724	72.542	55.067	50.45	40.909	intergenic	chr10	#	#	#	#	#	#	#	#	#	#	#	#
10862919	73.717	60.938	50.704	54.237	38.095	intergenic	chr10	#	#	#	#	#	#	#	#	#	#	#	#
10908641	95.439	94.373	94.949	98.66	97.934	intergenic	chr10	#	#	#	#	#	#	#	#	#	#	#	#
10953194	14.692	24.149	14.938	54.237	29.412	intergenic	chr10	#	#	#	#	#	#	#	#	#	#	#	#
10953617	0	22.631	20.849	19.355	13.636	intergenic	chr10	#	#	#	#	#	#	#	#	#	#	#	#
11051504	34.066	45.087	68.354	55.598	56.897	intron	chr10	+	11047258	11378672	NM_001025077	CELF2	#	#	#	#	#	#	#
11059467	21.478	0	26.471	23.077	8.824	intron	chr10	+	11047258	11378672	NM_001025077	CELF2	11059442	11060524	CpG:131	1082	131	710	1.15
11059636	14.928	12.621	13.203	12.214	18.75	intron	chr10	+	11047258	11378672	NM_001025077	CELF2	11059442	11060524	CpG:131	1082	131	710	1.15
11059714	11.654	0	4.523	14.414	0	intron	chr10	+	11047258	11378672	NM_001025077	CELF2	11059442	11060524	CpG:131	1082	131	710	1.15
11060084	32.292	20.912	20.69	34.783	11.765	intron	chr10	+	11047258	11378672	NM_001025077	CELF2	11059442	11060524	CpG:131	1082	131	710	1.15
11060151	24.8	0	0	27.35	0	intron	chr10	+	11047258	11378672	NM_001025077	CELF2	11059442	11060524	CpG:131	1082	131	710	1.15
11060217	0	0	9.972	7.407	0	intron	chr10	+	11047258	11378672	NM_001025077	CELF2	11059442	11060524	CpG:131	1082	131	710	1.15
11060269	0	0	0	0	11.321	intron	chr10	+	11047258	11378672	NM_001025077	CELF2	11059442	11060524	CpG:131	1082	131	710	1.15
11060314	0	0	5.405	39.716	0	intron	chr10	+	11047258	11378672	NM_001025077	CELF2	11059442	11060524	CpG:131	1082	131	710	1.15
11202571	35.361	24.025	16.667	38.247	34.884	intron	chr10	+	11047258	11378672	NM_001025077	CELF2	#	#	#	#	#	#	#
11220169	25.62	31.88	18.685	16.667	15.789	intron	chr10	+	11047258	11378672	NM_001025077	CELF2	#	#	#	#	#	#	#
11246515	16.23	26.174	21.429	9.357	8.571	intron	chr10	+	11047258	11378672	NM_001025077	CELF2	#	#	#	#	#	#	#
11246736	20.805	29.658	11.215	37.5	0	intron	chr10	+	11047258	11378672	NM_001025077	CELF2	#	#	#	#	#	#	#
11249450	14.928	8.316	0	7.96	21.053	intron	chr10	+	11047258	11378672	NM_001025077	CELF2	#	#	#	#	#	#	#
11279282	55.689	38.289	25.532	49.438	26.866	intron	chr10	+	11047258	11378672	NM_001025077	CELF2	#	#	#	#	#	#	#
11289904	47.876	35.135	48.276	51.613	50	intron	chr10	+	11047258	11378672	NM_001025077	CELF2	#	#	#	#	#	#	#
11297226	30.265	28.467	11.043	50.142	25.862	intron	chr10	+	11047258	11378672	NM_001025077	CELF2	#	#	#	#	#	#	#
11297819	5.626	20.103	0	23.358	0	intron	chr10	+	11047258	11378672	NM_001025077	CELF2	#	#	#	#	#	#	#
11301549	14.027	36.743	26.966	54.545	22.642	intron	chr10	+	11047258	11378672	NM_001025077	CELF2	#	#	#	#	#	#	#
11302223	36.047	25.602	27.481	53.532	12.766	intron	chr10	+	11047258	11378672	NM_001025077	CELF2	#	#	#	#	#	#	#
11312806	11.232	27.562	26.087	20.601	15.254	intron	chr10	+	11047258	11378672	NM_001025077	CELF2	#	#	#	#	#	#	#
11324742	5.73	11.854	6.716	22.535	4.348	intron	chr10	+	11047258	11378672	NM_001025077	CELF2	#	#	#	#	#	#	#
11336993	53.198	34.211	30.595	34.043	27.632	intron	chr10	+	11047258	11378672	NM_001025077	CELF2	#	#	#	#	#	#	#
11339323	30.318	7.372	26.866	29.003	20.455	intron	chr10	+	11047258	11378672	NM_001025077	CELF2	#	#	#	#	#	#	#
11340461	49.468	49.367	65.969	45.141	46.552	intron	chr10	+	11047258	11378672	NM_001025077	CELF2	#	#	#	#	#	#	#
11342264	36.471	22.741	43.674	25.397	30.337	intron	chr10	+	11047258	11378672	NM_001025077	CELF2	#	#	#	#	#	#	#
11346168	27.015	30.233	41.065	44.444	17.647	intron	chr10	+	11047258	11378672	NM_001025077	CELF2	#	#	#	#	#	#	#
11346528	11.032	14.498	12.162	28.571	12	intron	chr10	+	11047258	11378672	NM_001025077	CELF2	#	#	#	#	#	#	#
11366176	19.872	9.774	14.938	20.168	18.367	intron	chr10	+	11047258	11378672	NM_001025077	CELF2	#	#	#	#	#	#	#
11377533	20.993	37.5	28.571	50.794	35.821	exon	chr10	+	11047258	11378672	NM_001025077	CELF2	#	#	#	#	#	#	#
11378681	37.126	44.656	38.849	52.459	35.294	terminator	chr10	+	11047258	11378672	NM_001025077	CELF2	#	#	#	#	#	#	#
11379893	79.487	79.592	73.595	81.547	85.714	terminator	chr10	+	11047258	11378672	NM_001025077	CELF2	#	#	#	#	#	#	#
11380867	67.391	82.565	57.447	54.237	62.963	terminator	chr10	+	11047258	11378672	NM_001025077	CELF2	#	#	#	#	#	#	#
11385470	13.819	13.495	12.371	21.525	6.522	intergenic	chr10	#	#	#	#	#	#	#	#	#	#	#	#
11385604	21.986	11.504	0	26.23	0	intergenic	chr10	#	#	#	#	#	#	#	#	#	#	#	#
11386755	45.813	66.102	46.262	68.514	57.692	intergenic	chr10	#	#	#	#	#	11386302	11386875	CpG:54	573	54	383	0.84
11387724	40.493	14.234	43.769	56.592	42.857	intergenic	chr10	#	#	#	#	#	#	#	#	#	#	#	#
11393958	30.693	25.054	25.403	26.23	42.857	intergenic	chr10	#	#	#	#	#	#	#	#	#	#	#	#
11405488	18.129	35.78	29.752	20.382	27.273	intergenic	chr10	#	#	#	#	#	#	#	#	#	#	#	#
11409683	98.487	96.986	97.959	99.089	99.324	intergenic	chr10	#	#	#	#	#	#	#	#	#	#	#	#
11413006	0	0	23.077	24.87	0	intergenic	chr10	#	#	#	#	#	#	#	#	#	#	#	#
11414737	7.029	8.884	0	23.792	0	intergenic	chr10	#	#	#	#	#	#	#	#	#	#	#	#
11416907	34.701	34.718	19.355	41.558	41.096	intergenic	chr10	#	#	#	#	#	#	#	#	#	#	#	#
11423413	35.227	32.773	33.071	48.161	34.286	intergenic	chr10	#	#	#	#	#	#	#	#	#	#	#	#
11429307	13.42	17.282	11.215	15.459	29.032	intergenic	chr10	#	#	#	#	#	#	#	#	#	#	#	#
11430408	46.529	26.897	57.213	54.768	51.429	intergenic	chr10	#	#	#	#	#	#	#	#	#	#	#	#
11432219	62.675	30.83	51.22	48.669	41.176	intergenic	chr10	#	#	#	#	#	#	#	#	#	#	#	#
11435718	13.42	26.897	23.841	7.767	24.658	intergenic	chr10	#	#	#	#	#	#	#	#	#	#	#	#
11440157	81.152	76.139	84.197	82.27	75.676	intergenic	chr10	#	#	#	#	#	#	#	#	#	#	#	#
11442631	17.367	38.289	27.273	29.091	0	intergenic	chr10	#	#	#	#	#	#	#	#	#	#	#	#
11465619	24.031	33.476	35.644	59.893	41.25	intergenic	chr10	#	#	#	#	#	#	#	#	#	#	#	#
11472621	18.864	13.043	18.605	27.586	21.818	intergenic	chr10	#	#	#	#	#	#	#	#	#	#	#	#
11473155	54.386	60.508	49.827	72.934	66.667	intergenic	chr10	#	#	#	#	#	#	#	#	#	#	#	#
11477335	44.928	71.061	58.221	71.642	13.333	intergenic	chr10	#	#	#	#	#	#	#	#	#	#	#	#
11479388	28.666	13.978	12.888	31.894	21.818	intergenic	chr10	#	#	#	#	#	#	#	#	#	#	#	#
11482809	0	18.66	9.574	23.077	13.333	intergenic	chr10	#	#	#	#	#	#	#	#	#	#	#	#
11485802	8.47	11.677	14.634	34.316	30.435	intergenic	chr10	#	#	#	#	#	#	#	#	#	#	#	#
11489746	62.312	68.847	66.667	69.388	56	intergenic	chr10	#	#	#	#	#	#	#	#	#	#	#	#
11490511	49.206	57.213	23.453	48.98	38.71	intergenic	chr10	#	#	#	#	#	#	#	#	#	#	#	#
11492327	64.752	30.233	56.25	35.556	42	intergenic	chr10	#	#	#	#	#	#	#	#	#	#	#	#
11493662	32.632	50.796	55.243	25.197	21.951	intergenic	chr10	#	#	#	#	#	#	#	#	#	#	#	#
11493698	26.05	20.103	8.654	26.778	8.571	intergenic	chr10	#	#	#	#	#	#	#	#	#	#	#	#
11653061	7.731	9.774	7.809	14.634	0	intron	chr10	-	11502508	11653679	NM_014688	USP6NL	11652834	11653962	CpG:107	1128	107	645	1.17
11653123	5.158	12.037	4.959	22.535	0	intron	chr10	-	11502508	11653679	NM_014688	USP6NL	11652834	11653962	CpG:107	1128	107	645	1.17
11653231	0	0	17.476	9.091	0	intron	chr10	-	11502508	11653679	NM_014688	USP6NL	11652834	11653962	CpG:107	1128	107	645	1.17
11653405	0	8.497	0	28.571	5.769	intron	chr10	-	11502508	11653679	NM_014688	USP6NL	11652834	11653962	CpG:107	1128	107	645	1.17
11653723	0	7.514	0	0	8.824	promotor	chr10	-	11502508	11653679	NM_014688	USP6NL	11652834	11653962	CpG:107	1128	107	645	1.17
11653785	11.654	33.333	6.143	27.948	0	promotor	chr10	-	11502508	11653679	NM_014688	USP6NL	11652834	11653962	CpG:107	1128	107	645	1.17
11653870	0	6.103	12.027	23.529	8	promotor	chr10	-	11502508	11653679	NM_014688	USP6NL	11652834	11653962	CpG:107	1128	107	645	1.17
11653961	0	6.621	5.325	21.053	0	promotor	chr10	-	11502508	11653679	NM_014688	USP6NL	11652834	11653962	CpG:107	1128	107	645	1.17
11707088	33.029	26.174	38.389	35.754	31.731	intergenic	chr10	#	#	#	#	#	#	#	#	#	#	#	#
11727097	13.616	14.68	17.197	29.319	21.429	intergenic	chr10	#	#	#	#	#	#	#	#	#	#	#	#
11727399	9.968	29.658	13.284	34.043	10.714	intergenic	chr10	#	#	#	#	#	#	#	#	#	#	#	#
11755897	49.206	60.938	39.803	48.276	47.619	intergenic	chr10	#	#	#	#	#	#	#	#	#	#	#	#
11756157	64.286	66.857	46.602	66.321	70.833	intergenic	chr10	#	#	#	#	#	#	#	#	#	#	#	#
11757013	32.053	20.277	41.86	37.995	17.647	intergenic	chr10	#	#	#	#	#	#	#	#	#	#	#	#
11758171	30.693	24.92	33.962	32.653	17.647	intergenic	chr10	#	#	#	#	#	#	#	#	#	#	#	#
11764444	34.609	36.909	50.382	58.101	61.017	intergenic	chr10	#	#	#	#	#	#	#	#	#	#	#	#
11784485	47.368	64.126	55.243	76.19	68.571	exon	chr10	+	11784355	11806065	NM_024693	ECHDC3	11784407	11784937	CpG:61	530	61	363	0.98
11802389	68.132	55.626	39.13	67.192	44.681	intron	chr10	+	11784355	11806065	NM_024693	ECHDC3	#	#	#	#	#	#	#
11835988	29.712	23.78	5.751	27.586	0	intergenic	chr10	#	#	#	#	#	#	#	#	#	#	#	#
11836021	5.838	13.495	17.197	7.767	7.317	intergenic	chr10	#	#	#	#	#	#	#	#	#	#	#	#
11836186	19.255	7.662	13.882	6.926	5.263	intergenic	chr10	#	#	#	#	#	#	#	#	#	#	#	#
11836825	10.299	11.854	30.508	25.197	19.565	intergenic	chr10	#	#	#	#	#	#	#	#	#	#	#	#
11865209	18.129	16.318	14.062	23.529	8.451	promotor	chr10	+	11865396	11914276	NM_153256	C10orf47	11865125	11865984	CpG:114	859	114	656	0.92
11865247	5.526	13.265	10.405	6.25	0	promotor	chr10	+	11865396	11914276	NM_153256	C10orf47	11865125	11865984	CpG:114	859	114	656	0.92
11865377	5.158	6.511	0	7.407	0	promotor	chr10	+	11865396	11914276	NM_153256	C10orf47	11865125	11865984	CpG:114	859	114	656	0.92
11865417	0	22.201	15.473	8.84	7.895	exon	chr10	+	11865396	11914276	NM_153256	C10orf47	11865125	11865984	CpG:114	859	114	656	0.92
11865491	6.188	5.072	10.506	8.602	5	intron	chr10	+	11865396	11914276	NM_153256	C10orf47	11865125	11865984	CpG:114	859	114	656	0.92
11865559	0	6.103	3.509	0	11.765	intron	chr10	+	11865396	11914276	NM_153256	C10orf47	11865125	11865984	CpG:114	859	114	656	0.92
11865628	6.188	0	14.062	9.357	4.688	intron	chr10	+	11865396	11914276	NM_153256	C10orf47	11865125	11865984	CpG:114	859	114	656	0.92
11865833	12.688	5.35	13.284	14.634	8.219	intron	chr10	+	11865396	11914276	NM_153256	C10orf47	11865125	11865984	CpG:114	859	114	656	0.92
11865924	4.422	17.282	11.514	5.594	5.769	intron	chr10	+	11865396	11914276	NM_153256	C10orf47	11865125	11865984	CpG:114	859	114	656	0.92
11917321	72.533	62.825	73.233	81.481	73.77	intron	chr10	-	11891606	11936709	NR_038222	LOC219731	#	#	#	#	#	#	#
11917998	0	4.943	0	0	5.172	intron	chr10	-	11891606	11936709	NR_038222	LOC219731	#	#	#	#	#	#	#
11929011	34.381	30.917	35.065	45.714	24.658	intron	chr10	-	11891606	11936709	NR_038222	LOC219731	#	#	#	#	#	#	#
11940487	34.831	24.528	5.172	30.108	28.125	promotor	chr10	-	11891606	11936709	NR_038222	LOC219731	#	#	#	#	#	#	#
11943912	24.031	33.333	37.939	43.836	30	intergenic	chr10	#	#	#	#	#	#	#	#	#	#	#	#
12084381	3.822	16.318	8.451	12.214	10	intron	chr10	-	11962020	12084808	NM_015542	UPF2	12084236	12085431	CpG:96	1195	96	804	0.72
12084482	4.241	9.308	0	7.08	15.517	intron	chr10	-	11962020	12084808	NM_015542	UPF2	12084236	12085431	CpG:96	1195	96	804	0.72
12084596	0	6.103	0	0	0	intron	chr10	-	11962020	12084808	NM_015542	UPF2	12084236	12085431	CpG:96	1195	96	804	0.72
12084686	5.245	12.621	11.765	6.504	0	intron	chr10	-	11962020	12084808	NM_015542	UPF2	12084236	12085431	CpG:96	1195	96	804	0.72
12084780	19.872	0	10.405	7.08	5.882	exon	chr10	-	11962020	12084808	NM_015542	UPF2	12084236	12085431	CpG:96	1195	96	804	0.72
12084922	21.986	0	4.7	6.639	9.231	exon	chr10	-	11962021	12085023	NM_080599	UPF2	12084236	12085431	CpG:96	1195	96	804	0.72
12085397	0	0	10.256	11.348	0	promotor	chr10	-	11962020	12084808	NM_015542	UPF2	12084236	12085431	CpG:96	1195	96	804	0.72
12110812	0	0	6.475	10.596	6.977	promotor	chr10	+	12110933	12165224	NM_018706	DHTKD1	12110700	12111303	CpG:65	603	65	436	0.83
12110893	0	13.341	4.206	0	0	promotor	chr10	+	12110933	12165224	NM_018706	DHTKD1	12110700	12111303	CpG:65	603	65	436	0.83
12110942	6.582	0	10.405	17.582	9.091	exon	chr10	+	12110933	12165224	NM_018706	DHTKD1	12110700	12111303	CpG:65	603	65	436	0.83
12111016	3.26	0	3.766	0	4.11	exon	chr10	+	12110933	12165224	NM_018706	DHTKD1	12110700	12111303	CpG:65	603	65	436	0.83
12111132	5.429	0	0	4.834	0	exon	chr10	+	12110933	12165224	NM_018706	DHTKD1	12110700	12111303	CpG:65	603	65	436	0.83
12111202	6.513	9.42	6.534	11.622	13.043	intron	chr10	+	12110933	12165224	NM_018706	DHTKD1	12110700	12111303	CpG:65	603	65	436	0.83
12111437	5.158	10.156	5.325	0	5.455	intron	chr10	+	12110933	12165224	NM_018706	DHTKD1	#	#	#	#	#	#	#
12171544	4.913	6.854	11.043	19.355	0	promotor	chr10	+	12171639	12211957	NR_024576	SEC61A2	12171225	12172038	CpG:92	813	92	547	1
12171614	8.587	5.918	8.353	6.639	0	promotor	chr10	+	12171639	12211957	NR_024576	SEC61A2	12171225	12172038	CpG:92	813	92	547	1
12171936	6.314	8.316	6.844	0	0	intron	chr10	+	12171639	12211957	NR_024576	SEC61A2	12171225	12172038	CpG:92	813	92	547	1
12172079	5.074	6.511	16.928	19.355	0	intron	chr10	+	12171639	12211957	NR_024576	SEC61A2	#	#	#	#	#	#	#
12217653	99.617	99.262	98.141	98.599	98.333	intron	chr10	-	12209572	12238143	NM_014142	NUDT5	#	#	#	#	#	#	#
12228501	80.998	72.222	75.664	87.472	81.818	intron	chr10	-	12209572	12238143	NM_014142	NUDT5	#	#	#	#	#	#	#
12376180	16.519	15.663	22.5	11.15	13.333	intergenic	chr10	#	#	#	#	#	#	#	#	#	#	#	#
12390866	9.461	4.54	11.392	8.06	0	promotor	chr10	+	12391582	12868137	NM_020397	CAMK1D	12390802	12392589	CpG:170	1787	170	1069	1.07
12391105	4.552	0	0	5.498	0	promotor	chr10	+	12391582	12868137	NM_020397	CAMK1D	12390802	12392589	CpG:170	1787	170	1069	1.07
12391270	0	6.511	0	5.694	0	promotor	chr10	+	12391582	12868137	NM_020397	CAMK1D	12390802	12392589	CpG:170	1787	170	1069	1.07
12391310	7.543	0	8.867	14.414	7.5	promotor	chr10	+	12391582	12868137	NM_020397	CAMK1D	12390802	12392589	CpG:170	1787	170	1069	1.07
12391364	0	5.35	0	0	5.357	promotor	chr10	+	12391582	12868137	NM_020397	CAMK1D	12390802	12392589	CpG:170	1787	170	1069	1.07
12391426	14.188	0	8.451	0	0	promotor	chr10	+	12391582	12868137	NM_020397	CAMK1D	12390802	12392589	CpG:170	1787	170	1069	1.07
12391586	9.657	10.026	15.254	9.639	0	exon	chr10	+	12391582	12868137	NM_020397	CAMK1D	12390802	12392589	CpG:170	1787	170	1069	1.07
12391725	16.667	4.437	4.762	9.639	6.522	exon	chr10	+	12391582	12868137	NM_020397	CAMK1D	12390802	12392589	CpG:170	1787	170	1069	1.07
12391787	0	0	12.811	0	0	exon	chr10	+	12391582	12868137	NM_020397	CAMK1D	12390802	12392589	CpG:170	1787	170	1069	1.07
12391824	0	0	0	8.84	0	exon	chr10	+	12391582	12868137	NM_020397	CAMK1D	12390802	12392589	CpG:170	1787	170	1069	1.07
12392130	11.654	13.265	7.895	21.053	7.143	intron	chr10	+	12391582	12868137	NM_020397	CAMK1D	12390802	12392589	CpG:170	1787	170	1069	1.07
12392254	8.749	0	15.584	18.605	0	intron	chr10	+	12391582	12868137	NM_020397	CAMK1D	12390802	12392589	CpG:170	1787	170	1069	1.07
12392478	6.188	0	0	10.959	0	intron	chr10	+	12391582	12868137	NM_020397	CAMK1D	12390802	12392589	CpG:170	1787	170	1069	1.07
12392519	0	0	5.405	16.961	0	intron	chr10	+	12391582	12868137	NM_020397	CAMK1D	12390802	12392589	CpG:170	1787	170	1069	1.07
12392578	12.863	4.943	0	16.244	0	intron	chr10	+	12391582	12868137	NM_020397	CAMK1D	12390802	12392589	CpG:170	1787	170	1069	1.07
12393593	74.699	65.099	63.343	71.338	72.857	intron	chr10	+	12391582	12868137	NM_020397	CAMK1D	#	#	#	#	#	#	#
12403976	98.51	97.579	98.901	99.506	99.448	intron	chr10	+	12391582	12868137	NM_020397	CAMK1D	#	#	#	#	#	#	#
12461576	14.352	0	0	0	20.455	intron	chr10	+	12391582	12868137	NM_020397	CAMK1D	#	#	#	#	#	#	#
12546913	58.491	48.148	52.941	53.988	63.636	intron	chr10	+	12391582	12868137	NM_020397	CAMK1D	#	#	#	#	#	#	#
12616856	99.158	97.326	98.02	97.89	99.265	intron	chr10	+	12391582	12868137	NM_020397	CAMK1D	#	#	#	#	#	#	#
12647887	8.587	0	0	0	0	intron	chr10	+	12391582	12868137	NM_020397	CAMK1D	#	#	#	#	#	#	#
12676866	78.481	86.667	81.203	91.228	85.714	intron	chr10	+	12391582	12868137	NM_020397	CAMK1D	#	#	#	#	#	#	#
12677244	94.76	94.842	89.362	94.935	87.857	intron	chr10	+	12391582	12868137	NM_020397	CAMK1D	#	#	#	#	#	#	#
12745145	52.991	49.367	38.503	47.761	33.333	intron	chr10	+	12391582	12868137	NM_020397	CAMK1D	#	#	#	#	#	#	#
12792273	22.794	19.598	11.215	24.242	20.455	intron	chr10	+	12391582	12868137	NM_020397	CAMK1D	#	#	#	#	#	#	#
12827863	42.337	60.622	46.154	70.284	54.878	intron	chr10	+	12391582	12868137	NM_020397	CAMK1D	#	#	#	#	#	#	#
12914346	16.23	30.233	37.939	55.696	34.426	intergenic	chr10	#	#	#	#	#	#	#	#	#	#	#	#
12915667	45.813	52	44.695	49.612	44.444	intergenic	chr10	#	#	#	#	#	#	#	#	#	#	#	#
12931266	37.608	39.971	46.023	56.14	18.75	intergenic	chr10	#	#	#	#	#	#	#	#	#	#	#	#
12939056	76.648	79.592	82.759	79.167	88.235	exon	chr10	-	12938624	13043704	NM_031455	CCDC3	#	#	#	#	#	#	#
12940450	49.095	49.367	47.368	56.853	36.145	exon	chr10	-	12938624	13043704	NM_031455	CCDC3	#	#	#	#	#	#	#
12943781	28.292	41.86	42.857	49.761	27.273	intron	chr10	-	12938624	13043704	NM_031455	CCDC3	#	#	#	#	#	#	#
12943986	17.714	25.054	18.06	6.639	17.647	intron	chr10	-	12938624	13043704	NM_031455	CCDC3	#	#	#	#	#	#	#
12951419	28.793	17.541	26.15	35.331	31.034	intron	chr10	-	12938624	13043704	NM_031455	CCDC3	#	#	#	#	#	#	#
12956632	37.608	21.389	13.793	37.87	16.981	intron	chr10	-	12938624	13043704	NM_031455	CCDC3	#	#	#	#	#	#	#
12998617	31.313	40.767	50.943	46.281	47.143	intron	chr10	-	12938624	13043704	NM_031455	CCDC3	#	#	#	#	#	#	#
13043402	23.664	36.335	16.168	53.333	32.812	exon	chr10	-	12938624	13043704	NM_031455	CCDC3	13043094	13043781	CpG:67	687	67	455	0.9
13043671	0	0	6.25	7.24	0	exon	chr10	-	12938624	13043704	NM_031455	CCDC3	13043094	13043781	CpG:67	687	67	455	0.9
13043717	11.654	0	0	0	0	promotor	chr10	-	12938624	13043704	NM_031455	CCDC3	13043094	13043781	CpG:67	687	67	455	0.9
13043887	5.336	13.043	13.043	5.594	9.836	promotor	chr10	-	12938624	13043704	NM_031455	CCDC3	#	#	#	#	#	#	#
13093603	7.193	15.058	11.576	16.244	6	intergenic	chr10	#	#	#	#	#	#	#	#	#	#	#	#
13121397	93.939	85.714	93.042	88.889	88.636	intergenic	chr10	#	#	#	#	#	#	#	#	#	#	#	#
13124037	34.066	15.663	39.252	37.71	40	intergenic	chr10	#	#	#	#	#	#	#	#	#	#	#	#
13141924	7.543	18.014	15.042	5.316	0	promotor	chr10	+	13142081	13180276	NM_001008211	OPTN	13141778	13142493	CpG:72	715	72	513	0.79
13142168	11.439	0	0	7.08	0	exon	chr10	+	13142081	13180276	NM_001008211	OPTN	13141778	13142493	CpG:72	715	72	513	0.79
13142293	0	6.977	8.867	9.222	0	exon	chr10	+	13142081	13180276	NM_001008211	OPTN	13141778	13142493	CpG:72	715	72	513	0.79
13142356	0	23.077	5.099	16.382	11.765	intron	chr10	+	13142081	13180276	NM_001008211	OPTN	13141778	13142493	CpG:72	715	72	513	0.79
13142409	0	5.006	0	13.994	13.846	intron	chr10	+	13142081	13180276	NM_001008211	OPTN	13141778	13142493	CpG:72	715	72	513	0.79
13142558	31.358	29.901	11.273	46.154	27.907	intron	chr10	+	13142081	13180276	NM_001008211	OPTN	#	#	#	#	#	#	#
13203349	25.62	14.773	23.453	47.059	18.367	promotor	chr10	+	13203553	13253104	NM_182751	MCM10	#	#	#	#	#	#	#
13203479	24.85	24.788	31.579	42.478	16.667	promotor	chr10	+	13203553	13253104	NM_182751	MCM10	13203436	13203790	CpG:38	354	38	225	1.1
13203719	11.232	0	0	0	5.455	intron	chr10	+	13203553	13253104	NM_182751	MCM10	13203436	13203790	CpG:38	354	38	225	1.1
13204198	11.654	0	11.765	37.5	6.977	intron	chr10	+	13203553	13253104	NM_182751	MCM10	#	#	#	#	#	#	#
13262105	34.066	14.773	26.966	26.23	34.286	terminator	chr10	-	13263766	13276328	NM_145314	UCMA	#	#	#	#	#	#	#
13274871	8.356	21.547	27.835	27.586	16.901	intron	chr10	-	13263766	13276328	NM_145314	UCMA	#	#	#	#	#	#	#
13275642	6.725	0	26.15	14.097	6	intron	chr10	-	13263766	13276328	NM_145314	UCMA	#	#	#	#	#	#	#
13286915	46.019	53.917	53.532	47.257	45.652	intergenic	chr10	#	#	#	#	#	#	#	#	#	#	#	#
13313744	7.543	6.736	15.929	25.806	21.739	intergenic	chr10	#	#	#	#	#	#	#	#	#	#	#	#
13341976	0	4.881	4.7	6.375	11.538	exon	chr10	-	13319795	13342130	NM_006214	PHYH	13341377	13342223	CpG:93	846	93	616	0.83
13342073	7.11	9.091	11.638	35.331	15	exon	chr10	-	13319795	13342130	NM_006214	PHYH	13341377	13342223	CpG:93	846	93	616	0.83
13342170	19.662	0	0	0	0	promotor	chr10	-	13319795	13342130	NM_006214	PHYH	13341377	13342223	CpG:93	846	93	616	0.83
13342210	5.074	10.026	6.977	0	0	promotor	chr10	-	13319795	13342130	NM_006214	PHYH	13341377	13342223	CpG:93	846	93	616	0.83
13342222	0	0	15.929	8.602	0	promotor	chr10	-	13319795	13342130	NM_006214	PHYH	13341377	13342223	CpG:93	846	93	616	0.83
13344368	7.363	7.975	0	0	0	promotor	chr10	-	13319795	13342130	NM_006214	PHYH	13344235	13344498	CpG:21	263	21	170	0.76
13352961	28.571	26.773	8.257	38.095	35.714	intergenic	chr10	#	#	#	#	#	#	#	#	#	#	#	#
13389424	11.877	0	11.96	17.582	7.317	intron	chr10	-	13359437	13390298	NM_012247	SEPHS1	#	#	#	#	#	#	#
13389837	4.074	13.495	18.685	0	0	intron	chr10	-	13359437	13390298	NM_012247	SEPHS1	#	#	#	#	#	#	#
13390000	0	18.224	11.96	0	7.5	exon	chr10	-	13359437	13390298	NM_012247	SEPHS1	#	#	#	#	#	#	#
13390245	5.626	0	17.197	0	7.317	exon	chr10	-	13359437	13390298	NM_012247	SEPHS1	#	#	#	#	#	#	#
13390298	8.832	6.621	10.557	7.767	18.367	intergenic	chr10	#	#	#	#	#	#	#	#	#	#	#	#
13390741	16.23	20.277	17.062	13.502	0	promotor	chr10	-	13359437	13390298	NM_012247	SEPHS1	#	#	#	#	#	#	#
13391210	5.526	6.736	0	8.719	10.714	promotor	chr10	-	13359437	13390298	NM_012247	SEPHS1	#	#	#	#	#	#	#
13391571	14.692	14.773	19.355	14.414	0	promotor	chr10	-	13359437	13390298	NM_012247	SEPHS1	#	#	#	#	#	#	#
13414063	7.731	9.774	0	0	5.66	intergenic	chr10	#	#	#	#	#	#	#	#	#	#	#	#
13424791	29.245	29.104	7.407	18.079	7.317	intergenic	chr10	#	#	#	#	#	#	#	#	#	#	#	#
13425475	16.667	27.562	0	36.364	6.383	intergenic	chr10	#	#	#	#	#	#	#	#	#	#	#	#
13473363	26.89	43.128	28.571	40.433	18.462	intergenic	chr10	#	#	#	#	#	#	#	#	#	#	#	#
13481466	65.544	61.538	67.641	61.538	54.839	exon	chr10	-	13480483	13544976	NM_152751	BEND7	#	#	#	#	#	#	#
13482639	0	0	11.96	16.244	0	intron	chr10	-	13480483	13544976	NM_152751	BEND7	#	#	#	#	#	#	#
13570643	20.726	4.648	6.593	22.857	12.632	intergenic	chr10	#	#	#	#	#	13570128	13570864	CpG:61	736	61	370	1.31
13570820	5.245	0	16.928	13.994	0	intergenic	chr10	#	#	#	#	#	13570128	13570864	CpG:61	736	61	370	1.31
13579142	14.027	28.571	29.032	13.793	26.087	intergenic	chr10	#	#	#	#	#	#	#	#	#	#	#	#
13592786	88.962	71.711	84.979	72.492	66.667	intergenic	chr10	#	#	#	#	#	#	#	#	#	#	#	#
13628849	5.95	6.854	10.112	0	0	promotor	chr10	+	13628938	13672868	NM_003675	PRPF18	13628789	13629266	CpG:36	477	36	295	0.81
13629022	0	0	5.099	0	0	exon	chr10	+	13628938	13672868	NM_003675	PRPF18	13628789	13629266	CpG:36	477	36	295	0.81
13699583	40.41	51.542	55.307	67.532	67.241	intron	chr10	-	13685705	14372866	NM_018027	FRMD4A	#	#	#	#	#	#	#
13723245	17.448	14.498	31.818	21.525	17.391	intron	chr10	-	13685705	14372866	NM_018027	FRMD4A	#	#	#	#	#	#	#
13747946	87.854	85.714	81.675	94.715	93.939	intron	chr10	-	13685705	14372866	NM_018027	FRMD4A	#	#	#	#	#	#	#
13749465	0	30.709	27.136	0	23.81	intron	chr10	-	13685705	14372866	NM_018027	FRMD4A	#	#	#	#	#	#	#
13749783	30.693	6.621	37.995	15.842	23.529	intron	chr10	-	13685705	14372866	NM_018027	FRMD4A	#	#	#	#	#	#	#
13800543	92.361	93.042	92.523	98.123	93.631	intron	chr10	-	13685705	14372866	NM_018027	FRMD4A	#	#	#	#	#	#	#
13829235	16.519	15.058	6.475	8.377	10.526	intron	chr10	-	13685705	14372866	NM_018027	FRMD4A	#	#	#	#	#	#	#
13830426	29.444	15.354	30.595	46.281	22.388	intron	chr10	-	13685705	14372866	NM_018027	FRMD4A	#	#	#	#	#	#	#
13832588	74.4	45.274	72.973	80.211	52.941	intron	chr10	-	13685705	14372866	NM_018027	FRMD4A	#	#	#	#	#	#	#
13839463	27.928	20.912	40.806	6.639	39.13	intron	chr10	-	13685705	14372866	NM_018027	FRMD4A	#	#	#	#	#	#	#
13862943	51.883	30.83	30.595	50.704	32.727	intron	chr10	-	13685705	14372866	NM_018027	FRMD4A	#	#	#	#	#	#	#
13863117	30.693	0	11.765	34.783	35.714	intron	chr10	-	13685705	14372866	NM_018027	FRMD4A	#	#	#	#	#	#	#
13865248	16.23	0	16.928	0	6.383	intron	chr10	-	13685705	14372866	NM_018027	FRMD4A	#	#	#	#	#	#	#
13913931	65.035	66.102	62.069	75.138	56.757	intron	chr10	-	13685705	14372866	NM_018027	FRMD4A	#	#	#	#	#	#	#
13920055	61.715	64.539	76.596	70.588	72.973	intron	chr10	-	13685705	14372866	NM_018027	FRMD4A	#	#	#	#	#	#	#
13932418	51.819	59.569	60.317	74.916	53.684	intron	chr10	-	13685705	14372866	NM_018027	FRMD4A	#	#	#	#	#	#	#
13932790	59.881	45.274	52.381	64.646	52.632	intron	chr10	-	13685705	14372866	NM_018027	FRMD4A	#	#	#	#	#	#	#
13933354	18.675	24.92	29.752	17.582	10.714	intron	chr10	-	13685705	14372866	NM_018027	FRMD4A	#	#	#	#	#	#	#
13934438	7.029	16.667	9.091	22.535	13.043	intron	chr10	-	13685705	14372866	NM_018027	FRMD4A	#	#	#	#	#	#	#
13946393	77.843	62.264	78.261	81.013	69.231	intron	chr10	-	13685705	14372866	NM_018027	FRMD4A	#	#	#	#	#	#	#
13993092	44.809	53.216	46.023	62.541	44.262	intron	chr10	-	13685705	14372866	NM_018027	FRMD4A	#	#	#	#	#	#	#
14011451	20.53	20.635	11.96	11.552	4.839	intron	chr10	-	13685705	14372866	NM_018027	FRMD4A	#	#	#	#	#	#	#
14032585	91.276	85.153	87.141	93.783	86.916	intron	chr10	-	13685705	14372866	NM_018027	FRMD4A	#	#	#	#	#	#	#
14052190	7.543	0	28.571	18.079	6.122	intron	chr10	-	13685705	14372866	NM_018027	FRMD4A	#	#	#	#	#	#	#
14065509	50.073	47.853	46.154	63.576	51.316	intron	chr10	-	13685705	14372866	NM_018027	FRMD4A	#	#	#	#	#	#	#
14136095	55.689	45.525	58.065	63.054	60.811	intron	chr10	-	13685705	14372866	NM_018027	FRMD4A	#	#	#	#	#	#	#
14141106	52.741	32.773	32.727	47.257	15.789	intron	chr10	-	13685705	14372866	NM_018027	FRMD4A	#	#	#	#	#	#	#
14191824	49.206	48.148	48.276	66.321	41.667	intron	chr10	-	13685705	14372866	NM_018027	FRMD4A	#	#	#	#	#	#	#
14197440	12.109	6.2	17.062	8.377	28.125	intron	chr10	-	13685705	14372866	NM_018027	FRMD4A	#	#	#	#	#	#	#
14206350	15.423	10.864	39.56	42.478	6.383	intron	chr10	-	13685705	14372866	NM_018027	FRMD4A	#	#	#	#	#	#	#
14216185	7.029	21.788	17.476	27.948	0	intron	chr10	-	13685705	14372866	NM_018027	FRMD4A	#	#	#	#	#	#	#
14224719	25.62	37.143	44.444	34.043	25.926	intron	chr10	-	13685705	14372866	NM_018027	FRMD4A	#	#	#	#	#	#	#
14229920	44.106	51.316	25	50.262	29.63	intron	chr10	-	13685705	14372866	NM_018027	FRMD4A	#	#	#	#	#	#	#
14242840	15.049	15.354	7.725	7.407	0	intron	chr10	-	13685705	14372866	NM_018027	FRMD4A	#	#	#	#	#	#	#
14372028	37.754	35.241	25.837	33.333	25.806	intron	chr10	-	13685705	14372866	NM_018027	FRMD4A	#	#	#	#	#	#	#
14372155	37.126	15.058	46.494	46.377	47.059	exon	chr10	-	13685705	14372866	NM_018027	FRMD4A	#	#	#	#	#	#	#
14391262	15.049	17.031	25.993	24.242	15.789	intergenic	chr10	#	#	#	#	#	#	#	#	#	#	#	#
14401488	58.692	66.857	72.16	63.158	56.962	intergenic	chr10	#	#	#	#	#	#	#	#	#	#	#	#
14406441	17.448	32.231	7.258	39.024	6.977	intergenic	chr10	#	#	#	#	#	#	#	#	#	#	#	#
14416303	49.206	39.394	30.595	44.444	30	intergenic	chr10	#	#	#	#	#	#	#	#	#	#	#	#
14501828	6.445	0	0	17.91	0	intergenic	chr10	#	#	#	#	#	#	#	#	#	#	#	#
14507585	62.312	55.899	70.26	51.613	33.803	intergenic	chr10	#	#	#	#	#	#	#	#	#	#	#	#
14645911	0	8.142	5.488	0	6.122	intron	chr10	-	14560558	14816896	NM_031453	FAM107B	14645752	14646705	CpG:92	953	92	498	1.42
14645956	8.96	0	14.062	5.694	5.66	intron	chr10	-	14560558	14816896	NM_031453	FAM107B	14645752	14646705	CpG:92	953	92	498	1.42
14646284	24.282	17.808	20.074	14.414	18.462	intron	chr10	-	14560558	14816896	NM_031453	FAM107B	14645752	14646705	CpG:92	953	92	498	1.42
14646550	16.519	17.411	8.257	22.018	0	intron	chr10	-	14560558	14816896	NM_031453	FAM107B	14645752	14646705	CpG:92	953	92	498	1.42
14818738	94.338	98.319	93.188	95.726	96.61	promotor	chr10	-	14560558	14816896	NM_031453	FAM107B	#	#	#	#	#	#	#
14820980	33.539	7.514	23.453	35.424	12	promotor	chr10	-	14560558	14816896	NM_031453	FAM107B	#	#	#	#	#	#	#
14879660	5.074	0	0	7.583	6.522	intron	chr10	-	14861250	14879983	NM_001029954	CDNF	#	#	#	#	#	#	#
14879903	13.229	17.808	27.692	30.868	15.789	exon	chr10	-	14861250	14879983	NM_001029954	CDNF	14879769	14881041	CpG:125	1272	125	873	0.85
14880150	18.129	24.528	12.442	48.485	5.882	promotor	chr10	+	14880260	14913740	NM_016299	HSPA14	14879769	14881041	CpG:125	1272	125	873	0.85
14880281	4.36	11.504	3.974	22.535	0	exon	chr10	+	14880260	14913740	NM_016299	HSPA14	14879769	14881041	CpG:125	1272	125	873	0.85
14880343	12.731	38.614	17.647	43.936	30.882	exon	chr10	+	14880260	14913740	NM_016299	HSPA14	14879769	14881041	CpG:125	1272	125	873	0.85
14880502	0	0	6.143	13.223	0	intron	chr10	+	14880260	14913740	NM_016299	HSPA14	14879769	14881041	CpG:125	1272	125	873	0.85
14880550	0	0	3.93	14.414	5.556	intron	chr10	+	14880260	14913740	NM_016299	HSPA14	14879769	14881041	CpG:125	1272	125	873	0.85
14880721	0	6.3	4.206	0	0	intron	chr10	+	14880260	14913740	NM_016299	HSPA14	14879769	14881041	CpG:125	1272	125	873	0.85
14880869	14.692	13.495	0	7.08	0	intron	chr10	+	14880260	14913740	NM_016299	HSPA14	14879769	14881041	CpG:125	1272	125	873	0.85
14884314	98.041	99.124	98.912	99.654	98.824	intron	chr10	+	14880260	14913740	NM_016299	HSPA14	#	#	#	#	#	#	#
14919983	13.42	23.423	15.929	32.161	9.677	promotor	chr10	+	14920781	14946304	NM_001193426	SUV39H2	#	#	#	#	#	#	#
14920245	0	15.254	0	9.222	0	promotor	chr10	+	14920781	14946304	NM_001193426	SUV39H2	#	#	#	#	#	#	#
14920329	25.62	35.78	13.706	47.761	13.636	promotor	chr10	+	14920781	14946304	NM_001193426	SUV39H2	14920320	14921688	CpG:137	1368	137	869	1
14920393	9.657	5.66	0	6.015	5.455	promotor	chr10	+	14920781	14946304	NM_001193426	SUV39H2	14920320	14921688	CpG:137	1368	137	869	1
14920485	13.136	27.083	0	21.053	16.667	promotor	chr10	+	14920781	14946304	NM_001193426	SUV39H2	14920320	14921688	CpG:137	1368	137	869	1
14920691	6.874	6.621	0	6.78	0	promotor	chr10	+	14920781	14946304	NM_001193426	SUV39H2	14920320	14921688	CpG:137	1368	137	869	1
14921049	21.603	17.031	0	15.094	0	intron	chr10	+	14920781	14946304	NM_001193426	SUV39H2	14920320	14921688	CpG:137	1368	137	869	1
14921190	12.517	11.504	8.654	6.78	0	intron	chr10	+	14920781	14946304	NM_001193426	SUV39H2	14920320	14921688	CpG:137	1368	137	869	1
14921324	0	5.83	9.091	4.432	0	intron	chr10	+	14920781	14946304	NM_001193426	SUV39H2	14920320	14921688	CpG:137	1368	137	869	1
14921361	14.352	6.404	5.172	16.382	0	intron	chr10	+	14920781	14946304	NM_001193426	SUV39H2	14920320	14921688	CpG:137	1368	137	869	1
14995681	46.97	54.545	47.368	66.454	62.338	intron	chr10	-	14948870	14996094	NM_022487	DCLRE1C	14995680	14996431	CpG:64	751	64	485	0.82
14995833	17.714	0	10.112	11.765	6.522	intron	chr10	-	14948870	14996094	NM_022487	DCLRE1C	14995680	14996431	CpG:64	751	64	485	0.82
14995870	4.074	6.009	4.306	5.904	19.672	intron	chr10	-	14948870	14996094	NM_022487	DCLRE1C	14995680	14996431	CpG:64	751	64	485	0.82
14996031	8.96	5.744	9.207	7.407	0	exon	chr10	-	14948870	14996094	NM_022487	DCLRE1C	14995680	14996431	CpG:64	751	64	485	0.82
14996087	21.986	17.808	11.765	29.907	10.345	exon	chr10	-	14948870	14996094	NM_022487	DCLRE1C	14995680	14996431	CpG:64	751	64	485	0.82
15001273	4.422	0	17.197	19.355	10	promotor	chr10	+	15001437	15014850	NM_001080836	MEIG1	15001272	15001840	CpG:51	568	51	382	0.8
15001318	0	10.156	8.353	12.451	0	promotor	chr10	+	15001437	15014850	NM_001080836	MEIG1	15001272	15001840	CpG:51	568	51	382	0.8
15001360	4.762	7.662	5.488	0	0	promotor	chr10	+	15001437	15014850	NM_001080836	MEIG1	15001272	15001840	CpG:51	568	51	382	0.8
15001978	34.066	34.718	12.162	54.768	9.231	intron	chr10	+	15001437	15014850	NM_001080836	MEIG1	#	#	#	#	#	#	#
15002038	0	0	4.891	20.712	0	intron	chr10	+	15001437	15014850	NM_001080836	MEIG1	#	#	#	#	#	#	#
15002118	5.526	0	0	0	0	intron	chr10	+	15001437	15014850	NM_001080836	MEIG1	#	#	#	#	#	#	#
15033539	21.233	0	31.034	37.086	19.355	intergenic	chr10	#	#	#	#	#	#	#	#	#	#	#	#
15038010	59.807	44.656	39.56	39.024	48.98	intergenic	chr10	#	#	#	#	#	#	#	#	#	#	#	#
15130462	0	7.975	0	6.78	0	intron	chr10	-	15117473	15130775	NM_001039844	ACBD7	15130386	15130913	CpG:59	527	59	390	0.82
15130608	3.686	0	4.255	4.834	0	intron	chr10	-	15117473	15130775	NM_001039844	ACBD7	15130386	15130913	CpG:59	527	59	390	0.82
15130648	4.241	11.337	7.982	9.496	4.167	intron	chr10	-	15117473	15130775	NM_001039844	ACBD7	15130386	15130913	CpG:59	527	59	390	0.82
15130767	14.692	4.881	12.587	5.498	10.909	exon	chr10	-	15117473	15130775	NM_001039844	ACBD7	15130386	15130913	CpG:59	527	59	390	0.82
15130912	12.863	12.829	7.115	0	6.25	promotor	chr10	-	15117473	15130775	NM_001039844	ACBD7	15130386	15130913	CpG:59	527	59	390	0.82
15135438	28.704	20.912	24.658	43.439	28.767	promotor	chr10	+	15139181	15146256	NM_001097590	RPP38	#	#	#	#	#	#	#
15138970	0	0	13.366	7.583	0	intron	chr10	-	15137383	15139318	NM_153244	C10orf111	15138965	15139851	CpG:95	886	95	599	0.94
15139056	3.87	18.224	4.306	0	5.263	intron	chr10	-	15137383	15139318	NM_153244	C10orf111	15138965	15139851	CpG:95	886	95	599	0.94
15139360	11.232	7.372	0	6.78	0	exon	chr10	+	15139181	15146256	NM_001097590	RPP38	15138965	15139851	CpG:95	886	95	599	0.94
15139684	8.96	6.511	5.488	6.375	0	intron	chr10	+	15139181	15146256	NM_001097590	RPP38	15138965	15139851	CpG:95	886	95	599	0.94
15210166	5.336	6.2	13.706	19.355	0	intron	chr10	-	15147770	15210695	NM_004808	NMT2	15209824	15210714	CpG:103	890	103	658	0.85
15210238	0	6.511	5.573	17.112	0	intron	chr10	-	15147770	15210695	NM_004808	NMT2	15209824	15210714	CpG:103	890	103	658	0.85
15210477	13.043	5.277	9.207	17.266	0	intron	chr10	-	15147770	15210695	NM_004808	NMT2	15209824	15210714	CpG:103	890	103	658	0.85
15210709	3.822	8.405	4.826	0	13.043	promotor	chr10	-	15147770	15210695	NM_004808	NMT2	15209824	15210714	CpG:103	890	103	658	0.85
15210929	4.021	0	4.018	4.432	5.263	promotor	chr10	-	15147770	15210695	NM_004808	NMT2	#	#	#	#	#	#	#
15211004	20.993	6.736	12.888	18.605	0	promotor	chr10	-	15147770	15210695	NM_004808	NMT2	#	#	#	#	#	#	#
15279531	57.47	54.93	55.243	67.532	39.344	intron	chr10	-	15253643	15413058	NM_001010924	FAM171A1	#	#	#	#	#	#	#
15360573	98.9	98.183	97.253	99.812	99.168	intron	chr10	-	15253643	15413058	NM_001010924	FAM171A1	#	#	#	#	#	#	#
15401491	50.073	40.896	30.451	42.623	50.943	intron	chr10	-	15253643	15413058	NM_001010924	FAM171A1	#	#	#	#	#	#	#
15412651	12.189	18.886	3.93	0	12	intron	chr10	-	15253643	15413058	NM_001010924	FAM171A1	15412419	15413040	CpG:69	621	69	415	1
15412819	0	6.103	14.938	0	0	intron	chr10	-	15253643	15413058	NM_001010924	FAM171A1	15412419	15413040	CpG:69	621	69	415	1
15412864	4.992	0	9.972	0	0	intron	chr10	-	15253643	15413058	NM_001010924	FAM171A1	15412419	15413040	CpG:69	621	69	415	1
15413340	0	5.072	4.157	10.959	5.085	promotor	chr10	-	15253643	15413058	NM_001010924	FAM171A1	#	#	#	#	#	#	#
15413389	15.423	22.631	5.325	9.091	6.383	promotor	chr10	-	15253643	15413058	NM_001010924	FAM171A1	#	#	#	#	#	#	#
15476726	23.077	28.058	0	16.244	29.508	intergenic	chr10	#	#	#	#	#	#	#	#	#	#	#	#
15486525	20.875	13.265	14.835	20.601	26.471	intergenic	chr10	#	#	#	#	#	#	#	#	#	#	#	#
15520689	21.379	25.054	33.962	25.806	8.824	intergenic	chr10	#	#	#	#	#	#	#	#	#	#	#	#
15604739	32.862	18.083	7.725	32.653	20	intron	chr10	-	15559087	15761770	NM_003638	ITGA8	#	#	#	#	#	#	#
15682070	50.82	60	53.39	54.829	74.227	intron	chr10	-	15559087	15761770	NM_003638	ITGA8	#	#	#	#	#	#	#
15732055	31.208	35.78	22.36	66.899	14.754	intron	chr10	-	15559087	15761770	NM_003638	ITGA8	#	#	#	#	#	#	#
15732207	13.42	28.571	4.11	25.703	11.538	intron	chr10	-	15559087	15761770	NM_003638	ITGA8	#	#	#	#	#	#	#
15760979	20.53	15.984	10.112	22.018	0	intron	chr10	-	15559087	15761770	NM_003638	ITGA8	#	#	#	#	#	#	#
15761444	4.836	24.224	4.826	6.639	5.263	intron	chr10	-	15559087	15761770	NM_003638	ITGA8	15761423	15762101	CpG:77	678	77	511	0.8
15761545	20.195	19.932	18.367	52.459	12	intron	chr10	-	15559087	15761770	NM_003638	ITGA8	15761423	15762101	CpG:77	678	77	511	0.8
15761876	12.109	7.662	8.759	8.602	0	promotor	chr10	-	15559087	15761770	NM_003638	ITGA8	15761423	15762101	CpG:77	678	77	511	0.8
15761914	0	0	0	18.079	0	promotor	chr10	-	15559087	15761770	NM_003638	ITGA8	15761423	15762101	CpG:77	678	77	511	0.8
15761985	7.635	6.977	0	0	0	promotor	chr10	-	15559087	15761770	NM_003638	ITGA8	15761423	15762101	CpG:77	678	77	511	0.8
15762051	9.366	0	15.755	25	4.054	promotor	chr10	-	15559087	15761770	NM_003638	ITGA8	15761423	15762101	CpG:77	678	77	511	0.8
15762100	9.091	6.854	6.716	12.955	0	promotor	chr10	-	15559087	15761770	NM_003638	ITGA8	15761423	15762101	CpG:77	678	77	511	0.8
15763350	12.351	8.497	44.444	7.583	29.508	promotor	chr10	-	15559087	15761770	NM_003638	ITGA8	#	#	#	#	#	#	#
15781609	27.434	19.118	32.432	15.459	23.077	intergenic	chr10	#	#	#	#	#	#	#	#	#	#	#	#
15901970	29.245	0	14.634	46.377	12	intron	chr10	-	15820174	15902519	NM_024948	FAM188A	#	#	#	#	#	#	#
15902241	25.272	21.788	15.929	46.194	13.043	exon	chr10	-	15820174	15902519	NM_024948	FAM188A	15902079	15902402	CpG:29	323	29	212	0.85
16478507	47.961	37.244	0	59.893	0	promotor	chr10	+	16478966	16555736	NM_030664	PTER	#	#	#	#	#	#	#
16478819	5.73	15.984	7.115	0	14.286	promotor	chr10	+	16478966	16555736	NM_030664	PTER	16478803	16479303	CpG:40	500	40	334	0.76
16479008	0	0	0	11.552	0	exon	chr10	+	16478966	16555736	NM_030664	PTER	16478803	16479303	CpG:40	500	40	334	0.76
16479076	4.836	7.104	11.765	9.639	0	intron	chr10	+	16478966	16555736	NM_030664	PTER	16478803	16479303	CpG:40	500	40	334	0.76
16479166	18.398	7.975	6.36	6.926	6	intron	chr10	+	16478966	16555736	NM_030664	PTER	16478803	16479303	CpG:40	500	40	334	0.76
16563082	48.819	50.276	59.459	53.532	23.077	exon	chr10	-	16555741	16564004	NM_001010908	C1QL3	16561604	16563822	CpG:188	2218	188	1322	0.96
16859399	11.654	6.009	9.574	16.667	0	exon	chr10	-	16632616	16859453	NM_152724	RSU1	16859089	16859975	CpG:68	886	68	554	0.79
17092764	95.483	92.966	96.689	96.285	94.949	intron	chr10	-	16865964	17171816	NM_001081	CUBN	#	#	#	#	#	#	#
17270223	5.526	7.975	0	0	10.909	promotor	chr10	+	17270257	17279592	NM_003380	VIM	#	#	#	#	#	#	#
17270536	0	0	7.895	9.639	8.333	intron	chr10	+	17270257	17279592	NM_003380	VIM	17270430	17272617	CpG:196	2187	196	1472	0.8
17270702	4.021	5.207	0	16.382	4.478	intron	chr10	+	17270257	17279592	NM_003380	VIM	17270430	17272617	CpG:196	2187	196	1472	0.8
17270955	8.031	0	8.759	16.107	5.172	intron	chr10	+	17270257	17279592	NM_003380	VIM	17270430	17272617	CpG:196	2187	196	1472	0.8
17271051	10.839	18.224	0	8.163	6.383	intron	chr10	+	17270257	17279592	NM_003380	VIM	17270430	17272617	CpG:196	2187	196	1472	0.8
17271115	8.708	5.83	14.784	9.222	6	intron	chr10	+	17270257	17279592	NM_003380	VIM	17270430	17272617	CpG:196	2187	196	1472	0.8
17271367	42.047	37.701	14.634	72.989	23.077	exon	chr10	+	17270257	17279592	NM_003380	VIM	17270430	17272617	CpG:196	2187	196	1472	0.8
17271591	7.928	6.621	4.959	7.583	0	exon	chr10	+	17270257	17279592	NM_003380	VIM	17270430	17272617	CpG:196	2187	196	1472	0.8
17271646	19.018	7.443	0	47.32	3.846	exon	chr10	+	17270257	17279592	NM_003380	VIM	17270430	17272617	CpG:196	2187	196	1472	0.8
17271896	12.189	6.103	3.974	4.984	0	exon	chr10	+	17270257	17279592	NM_003380	VIM	17270430	17272617	CpG:196	2187	196	1472	0.8
17271977	5.95	17.282	4.467	31.894	12	exon	chr10	+	17270257	17279592	NM_003380	VIM	17270430	17272617	CpG:196	2187	196	1472	0.8
17272052	0	0	0	10.256	16.071	intron	chr10	+	17270257	17279592	NM_003380	VIM	17270430	17272617	CpG:196	2187	196	1472	0.8
17272091	4.486	16.094	13.043	7.407	18	intron	chr10	+	17270257	17279592	NM_003380	VIM	17270430	17272617	CpG:196	2187	196	1472	0.8
17272345	5.626	15.058	13.706	0	0	intron	chr10	+	17270257	17279592	NM_003380	VIM	17270430	17272617	CpG:196	2187	196	1472	0.8
17495697	7.029	6.621	0	24.242	0	intron	chr10	-	17362675	17496254	NM_001004470	ST8SIA6	17495407	17496721	CpG:127	1314	127	819	1
17495762	17.127	8.884	4.063	26.23	5.455	intron	chr10	-	17362675	17496254	NM_001004470	ST8SIA6	17495407	17496721	CpG:127	1314	127	819	1
17496097	9.657	7.104	3.509	16.887	9.231	intron	chr10	-	17362675	17496254	NM_001004470	ST8SIA6	17495407	17496721	CpG:127	1314	127	819	1
17496246	0	12.226	11.392	7.08	0	exon	chr10	-	17362675	17496254	NM_001004470	ST8SIA6	17495407	17496721	CpG:127	1314	127	819	1
17496416	15.423	0	29.752	24.87	6.667	promotor	chr10	-	17362675	17496254	NM_001004470	ST8SIA6	17495407	17496721	CpG:127	1314	127	819	1
17496544	7.029	6.854	19.014	16.244	7.692	promotor	chr10	-	17362675	17496254	NM_001004470	ST8SIA6	17495407	17496721	CpG:127	1314	127	819	1
17496710	9.366	13.191	20.455	16.667	0	promotor	chr10	-	17362675	17496254	NM_001004470	ST8SIA6	17495407	17496721	CpG:127	1314	127	819	1
17658933	6.874	6.3	6.844	7.24	0	intron	chr10	-	17631957	17659373	NM_014241	PTPLA	17658665	17659639	CpG:112	974	112	660	1.01
17659405	7.452	20.635	0	31.762	0	promotor	chr10	-	17631957	17659373	NM_014241	PTPLA	17658665	17659639	CpG:112	974	112	660	1.01
17659513	0	10.864	4.891	5.797	0	promotor	chr10	-	17631957	17659373	NM_014241	PTPLA	17658665	17659639	CpG:112	974	112	660	1.01
17686313	4.62	9.091	29.348	15.842	14.516	exon	chr10	+	17686123	17758821	NR_037774	STAM	17686097	17686335	CpG:23	238	23	158	0.88
17686414	0	20.912	16.667	14.201	6.25	intron	chr10	+	17686123	17758821	NR_037774	STAM	#	#	#	#	#	#	#
17764477	95.407	98.289	94.945	98.416	98.717	intergenic	chr10	#	#	#	#	#	#	#	#	#	#	#	#
17777433	99.738	98.163	97.319	99.2	99.639	intergenic	chr10	#	#	#	#	#	#	#	#	#	#	#	#
18238292	40.129	0	40.514	46.886	39.623	promotor	chr10	+	18240767	18332221	NM_001145195	SLC39A12	#	#	#	#	#	#	#
18328447	89.567	83.735	87.461	89.86	84.076	intron	chr10	+	18240767	18332221	NM_001145195	SLC39A12	#	#	#	#	#	#	#
18429129	18.864	0	17.476	24.87	0	promotor	chr10	+	18429605	18830688	NM_201593	CACNB2	18429125	18430234	CpG:124	1109	124	798	0.87
18429470	0	25.743	8.551	15.094	5.455	promotor	chr10	+	18429605	18830688	NM_201593	CACNB2	18429125	18430234	CpG:124	1109	124	798	0.87
18429627	6.725	7.514	9.972	27.119	6.383	exon	chr10	+	18429605	18830688	NM_201593	CACNB2	18429125	18430234	CpG:124	1109	124	798	0.87
18429827	15.423	12.42	12.162	7.767	0	intron	chr10	+	18429605	18830688	NM_201593	CACNB2	18429125	18430234	CpG:124	1109	124	798	0.87
18429935	3.643	13.265	4.412	10.596	10.345	intron	chr10	+	18429605	18830688	NM_201593	CACNB2	18429125	18430234	CpG:124	1109	124	798	0.87
18430224	6.188	10.864	9.704	9.091	10.345	intron	chr10	+	18429605	18830688	NM_201593	CACNB2	18429125	18430234	CpG:124	1109	124	798	0.87
18451994	84.802	91.471	90.933	94.572	88.789	intron	chr10	+	18429605	18830688	NM_201593	CACNB2	#	#	#	#	#	#	#
18534957	0	16.667	19.89	9.091	22.785	intron	chr10	+	18429605	18830688	NM_201593	CACNB2	#	#	#	#	#	#	#
18598268	85.714	88.82	85.098	92.35	86.607	intron	chr10	+	18429605	18830688	NM_201593	CACNB2	#	#	#	#	#	#	#
18598744	18.864	9.308	0	15.842	0	intron	chr10	+	18429605	18830688	NM_201593	CACNB2	#	#	#	#	#	#	#
18616334	93.534	93.351	92.308	96.241	95.745	intron	chr10	+	18429605	18830688	NM_201593	CACNB2	#	#	#	#	#	#	#
18667920	42.177	26.621	38.298	41.261	30	intron	chr10	+	18429605	18830688	NM_201593	CACNB2	#	#	#	#	#	#	#
18689921	27.434	8.686	15.929	30.622	6.383	intron	chr10	+	18429605	18830688	NM_201593	CACNB2	#	#	#	#	#	#	#
18690913	97.708	95.956	96.894	98.688	97.441	exon	chr10	+	18429605	18830688	NM_201593	CACNB2	#	#	#	#	#	#	#
18722167	50.82	51.22	45.378	45.86	42.254	intron	chr10	+	18429605	18830688	NM_201593	CACNB2	#	#	#	#	#	#	#
18916645	7.029	0	9.574	14.747	12.245	intron	chr10	-	18834263	18940550	NM_182543	NSUN6	#	#	#	#	#	#	#
18947654	23.664	6.621	31.034	23.792	11.111	promotor	chr10	+	18948312	18966940	NM_178815	ARL5B	#	#	#	#	#	#	#
18948161	0	21.196	12.162	0	4.688	promotor	chr10	+	18948312	18966940	NM_178815	ARL5B	18948113	18948711	CpG:69	598	69	407	1.02
18948238	6.725	0	0	7.407	0	promotor	chr10	+	18948312	18966940	NM_178815	ARL5B	18948113	18948711	CpG:69	598	69	407	1.02
18948385	0	6.854	10.256	5.904	13.333	exon	chr10	+	18948312	18966940	NM_178815	ARL5B	18948113	18948711	CpG:69	598	69	407	1.02
18948556	13.819	8.142	5.248	0	9.836	exon	chr10	+	18948312	18966940	NM_178815	ARL5B	18948113	18948711	CpG:69	598	69	407	1.02
18954936	7.193	13.732	13.284	0	6.818	intron	chr10	+	18948312	18966940	NM_178815	ARL5B	#	#	#	#	#	#	#
18992928	40.789	28.747	17.476	28.571	0	intergenic	chr10	#	#	#	#	#	#	#	#	#	#	#	#
18999462	32.106	27.083	22.36	46.886	29.508	intergenic	chr10	#	#	#	#	#	#	#	#	#	#	#	#
19177327	64.392	35.135	38.163	69.799	40	intergenic	chr10	#	#	#	#	#	#	#	#	#	#	#	#
19249754	5.158	16.667	27.039	38.095	29.63	intergenic	chr10	#	#	#	#	#	#	#	#	#	#	#	#
19249939	20.875	8.686	24.658	18.079	0	intergenic	chr10	#	#	#	#	#	#	#	#	#	#	#	#
20003316	10.653	20.277	42.688	21.053	32.727	intergenic	chr10	#	#	#	#	#	#	#	#	#	#	#	#
20081081	62.838	8.686	60	36.782	70	intergenic	chr10	#	#	#	#	#	#	#	#	#	#	#	#
20104584	4.486	17.411	25.352	31.373	17.391	promotor	chr10	+	20105371	20569115	NM_032812	PLXDC2	20104451	20106105	CpG:142	1654	142	1077	0.81
20104736	36.047	31.452	17.763	64.135	7.143	promotor	chr10	+	20105371	20569115	NM_032812	PLXDC2	20104451	20106105	CpG:142	1654	142	1077	0.81
20104888	21.986	0	14.634	8.84	0	promotor	chr10	+	20105371	20569115	NM_032812	PLXDC2	20104451	20106105	CpG:142	1654	142	1077	0.81
20104948	10.299	9.308	6.25	15.459	0	promotor	chr10	+	20105371	20569115	NM_032812	PLXDC2	20104451	20106105	CpG:142	1654	142	1077	0.81
20105025	17.127	31.88	18.605	21.053	15.517	promotor	chr10	+	20105371	20569115	NM_032812	PLXDC2	20104451	20106105	CpG:142	1654	142	1077	0.81
20105242	0	24.528	10.557	42.478	13.333	promotor	chr10	+	20105371	20569115	NM_032812	PLXDC2	20104451	20106105	CpG:142	1654	142	1077	0.81
20105418	9.366	20.635	23.077	17.112	0	exon	chr10	+	20105371	20569115	NM_032812	PLXDC2	20104451	20106105	CpG:142	1654	142	1077	0.81
20105524	22.963	33.476	26.471	65.574	0	exon	chr10	+	20105371	20569115	NM_032812	PLXDC2	20104451	20106105	CpG:142	1654	142	1077	0.81
20105674	25.203	16.667	10.557	41.176	5.769	exon	chr10	+	20105371	20569115	NM_032812	PLXDC2	20104451	20106105	CpG:142	1654	142	1077	0.81
20105895	7.363	0	11.043	19.753	0	exon	chr10	+	20105371	20569115	NM_032812	PLXDC2	20104451	20106105	CpG:142	1654	142	1077	0.81
20105965	18.129	0	0	17.112	0	exon	chr10	+	20105371	20569115	NM_032812	PLXDC2	20104451	20106105	CpG:142	1654	142	1077	0.81
20106104	15.049	22.631	18.367	42.478	7.895	exon	chr10	+	20105371	20569115	NM_032812	PLXDC2	20104451	20106105	CpG:142	1654	142	1077	0.81
20106304	17.127	9.091	7.563	23.792	7.317	intron	chr10	+	20105371	20569115	NM_032812	PLXDC2	#	#	#	#	#	#	#
20106677	14.242	13.043	13.043	33.566	10.169	intron	chr10	+	20105371	20569115	NM_032812	PLXDC2	20106643	20106946	CpG:23	303	23	209	0.64
20106897	4.762	0	17.476	23.077	12	intron	chr10	+	20105371	20569115	NM_032812	PLXDC2	20106643	20106946	CpG:23	303	23	209	0.64
20223910	30.693	20.635	11.96	50.593	15	intron	chr10	+	20105371	20569115	NM_032812	PLXDC2	#	#	#	#	#	#	#
20844945	36.968	42.049	16.29	29.907	11.321	terminator	chr10	+	20840898	20840975	NR_039822	MIR4675	#	#	#	#	#	#	#
21319278	22.383	9.535	10.714	31.894	0	intron	chr10	-	21068902	21463116	NM_213569	NEBL	#	#	#	#	#	#	#
21379840	99.506	100	99.268	99.747	99.787	intron	chr10	-	21068902	21463116	NM_213569	NEBL	#	#	#	#	#	#	#
21456002	40.26	25.743	39.13	34.043	17.647	intron	chr10	-	21068902	21463116	NM_213569	NEBL	#	#	#	#	#	#	#
21462407	89.542	91.228	87.097	94.747	93.038	intron	chr10	-	21068902	21463116	NM_213569	NEBL	21462128	21463808	CpG:176	1680	176	1174	0.86
21462494	9.091	13.495	14.439	19.355	5.085	intron	chr10	-	21068902	21463116	NM_213569	NEBL	21462128	21463808	CpG:176	1680	176	1174	0.86
21462775	13.717	0	20.749	15.459	6.122	exon	chr10	-	21068902	21463116	NM_213569	NEBL	21462128	21463808	CpG:176	1680	176	1174	0.86
21462829	11.439	5.66	8.759	5.229	4.918	exon	chr10	-	21068902	21463116	NM_213569	NEBL	21462128	21463808	CpG:176	1680	176	1174	0.86
21462952	0	17.031	14.062	19.753	0	exon	chr10	-	21068902	21463116	NM_213569	NEBL	21462128	21463808	CpG:176	1680	176	1174	0.86
21463215	3.559	0	7.982	5.405	3.896	promotor	chr10	-	21068902	21463116	NM_213569	NEBL	21462128	21463808	CpG:176	1680	176	1174	0.86
21463291	14.463	0	0	5.594	6.122	promotor	chr10	-	21068902	21463116	NM_213569	NEBL	21462128	21463808	CpG:176	1680	176	1174	0.86
21463354	0	0	9.836	6.13	0	promotor	chr10	-	21068902	21463116	NM_213569	NEBL	21462128	21463808	CpG:176	1680	176	1174	0.86
21463412	9.968	0	13.534	0	0	promotor	chr10	-	21068902	21463116	NM_213569	NEBL	21462128	21463808	CpG:176	1680	176	1174	0.86
21463516	3.822	10.29	7.563	19.753	0	promotor	chr10	-	21068902	21463116	NM_213569	NEBL	21462128	21463808	CpG:176	1680	176	1174	0.86
21463740	9.81	7.514	12.811	8.602	14.286	promotor	chr10	-	21068902	21463116	NM_213569	NEBL	21462128	21463808	CpG:176	1680	176	1174	0.86
21604082	18.675	25.161	25	16.244	6.383	intergenic	chr10	#	#	#	#	#	#	#	#	#	#	#	#
21605038	8.136	8.142	10.112	17.112	21.951	intergenic	chr10	#	#	#	#	#	#	#	#	#	#	#	#
21625628	13.229	7.975	0	10.256	10.169	intergenic	chr10	#	#	#	#	#	#	#	#	#	#	#	#
21688702	15.423	8.686	29.032	17.112	25	intergenic	chr10	#	#	#	#	#	#	#	#	#	#	#	#
21783888	0	8.884	14.634	15.459	6.25	exon	chr10	-	21783420	21786213	NM_001010911	C10orf114	21783198	21786420	CpG:268	3222	268	2101	0.78
21784268	7.029	4.29	9.408	8.84	3.947	exon	chr10	-	21783420	21786213	NM_001010911	C10orf114	21783198	21786420	CpG:268	3222	268	2101	0.78
21784722	10.473	6.103	18.367	5.904	0	exon	chr10	-	21783420	21786213	NM_001010911	C10orf114	21783198	21786420	CpG:268	3222	268	2101	0.78
21784772	4.074	7.588	3.805	12.869	4.918	exon	chr10	-	21783420	21786213	NM_001010911	C10orf114	21783198	21786420	CpG:268	3222	268	2101	0.78
21784929	6.951	10.156	20.074	4.624	10	intron	chr10	-	21783420	21786213	NM_001010911	C10orf114	21783198	21786420	CpG:268	3222	268	2101	0.78
21785128	5.95	5.207	17.91	7.583	0	intron	chr10	-	21783420	21786213	NM_001010911	C10orf114	21783198	21786420	CpG:268	3222	268	2101	0.78
21785218	3.33	0	3.509	4.762	0	intron	chr10	-	21783420	21786213	NM_001010911	C10orf114	21783198	21786420	CpG:268	3222	268	2101	0.78
21785281	3.226	7.514	3.93	8.06	4.839	intron	chr10	-	21783420	21786213	NM_001010911	C10orf114	21783198	21786420	CpG:268	3222	268	2101	0.78
21785349	7.193	5.006	11.483	8.377	10.345	intron	chr10	-	21783420	21786213	NM_001010911	C10orf114	21783198	21786420	CpG:268	3222	268	2101	0.78
21785476	20.086	45.525	25.837	52.107	11.765	intron	chr10	-	21783420	21786213	NM_001010911	C10orf114	21783198	21786420	CpG:268	3222	268	2101	0.78
21785542	11.439	10.965	0	17.827	4.839	intron	chr10	-	21783420	21786213	NM_001010911	C10orf114	21783198	21786420	CpG:268	3222	268	2101	0.78
21785912	7.731	8.142	9.704	25	0	exon	chr10	-	21783420	21786213	NM_001010911	C10orf114	21783198	21786420	CpG:268	3222	268	2101	0.78
21786124	4.422	13.495	4.018	0	0	exon	chr10	-	21783420	21786213	NM_001010911	C10orf114	21783198	21786420	CpG:268	3222	268	2101	0.78
21786160	7.11	4.762	14.248	8.163	10.169	exon	chr10	-	21783420	21786213	NM_001010911	C10orf114	21783198	21786420	CpG:268	3222	268	2101	0.78
21805389	11.164	0	13.926	12.826	12.857	exon	chr10	-	21802408	21814611	NM_207371	C10orf140	21805197	21805459	CpG:22	262	22	167	0.83
21805652	12.351	48.148	24.419	47.059	6.25	exon	chr10	-	21802408	21814611	NM_207371	C10orf140	#	#	#	#	#	#	#
21805697	6.314	0	7.258	12.955	0	exon	chr10	-	21802408	21814611	NM_207371	C10orf140	#	#	#	#	#	#	#
21805890	3.969	5.744	6.844	0	4.545	exon	chr10	-	21802408	21814611	NM_207371	C10orf140	21805879	21806630	CpG:71	751	71	430	1.17
21806278	11.3	9.653	3.727	9.222	0	exon	chr10	-	21802408	21814611	NM_207371	C10orf140	21805879	21806630	CpG:71	751	71	430	1.17
21806423	0	15.058	3.061	4.04	3.947	exon	chr10	-	21802408	21814611	NM_207371	C10orf140	21805879	21806630	CpG:71	751	71	430	1.17
21806498	17.954	0	0	9.357	15.789	exon	chr10	-	21802408	21814611	NM_207371	C10orf140	21805879	21806630	CpG:71	751	71	430	1.17
21815068	0	0	5.248	10.423	0	promotor	chr10	-	21802408	21814611	NM_207371	C10orf140	21814786	21815716	CpG:91	930	91	603	0.97
21815191	66.732	67.302	55.752	71.91	68.966	promotor	chr10	-	21802408	21814611	NM_207371	C10orf140	21814786	21815716	CpG:91	930	91	603	0.97
21815509	73.615	86.328	61.538	85.356	69.512	promotor	chr10	-	21802408	21814611	NM_207371	C10orf140	21814786	21815716	CpG:91	930	91	603	0.97
21815683	5.626	0	7.407	13.502	0	promotor	chr10	-	21802408	21814611	NM_207371	C10orf140	21814786	21815716	CpG:91	930	91	603	0.97
21815908	0	0	0	20.168	24	promotor	chr10	-	21802408	21814611	NM_207371	C10orf140	#	#	#	#	#	#	#
21816094	3.969	0	11.043	10.774	8.696	promotor	chr10	-	21802408	21814611	NM_207371	C10orf140	#	#	#	#	#	#	#
21816267	8.708	0	5.099	5.594	0	promotor	chr10	-	21802408	21814611	NM_207371	C10orf140	#	#	#	#	#	#	#
21822802	6.582	21.788	23.841	16.667	24.49	promotor	chr10	+	21823100	22032559	NM_004641	MLLT10	#	#	#	#	#	#	#
21822994	6.725	6.103	13.534	0	0	promotor	chr10	+	21823100	22032559	NM_004641	MLLT10	21822850	21824410	CpG:122	1560	122	878	0.99
21823076	14.692	9.535	13.534	0	0	promotor	chr10	+	21823100	22032559	NM_004641	MLLT10	21822850	21824410	CpG:122	1560	122	878	0.99
21823145	9.366	10.569	11.215	0	0	exon	chr10	+	21823100	22032559	NM_004641	MLLT10	21822850	21824410	CpG:122	1560	122	878	0.99
21823589	0	5.744	10.208	7.674	7.407	exon	chr10	+	21823100	22032559	NM_004641	MLLT10	21822850	21824410	CpG:122	1560	122	878	0.99
21823754	20.993	8.686	15.254	0	8.571	intron	chr10	+	21823100	22032559	NM_004641	MLLT10	21822850	21824410	CpG:122	1560	122	878	0.99
21823812	5.526	6.511	11.043	5.797	10.169	intron	chr10	+	21823100	22032559	NM_004641	MLLT10	21822850	21824410	CpG:122	1560	122	878	0.99
21823914	11.131	4.338	8.163	0	5.455	intron	chr10	+	21823100	22032559	NM_004641	MLLT10	21822850	21824410	CpG:122	1560	122	878	0.99
21823980	4.836	9.653	11.392	13.223	9.836	intron	chr10	+	21823100	22032559	NM_004641	MLLT10	21822850	21824410	CpG:122	1560	122	878	0.99
21824323	9.226	6.404	19.565	0	5.556	intron	chr10	+	21823100	22032559	NM_004641	MLLT10	21822850	21824410	CpG:122	1560	122	878	0.99
22292004	12.863	17.031	0	24.242	0	intron	chr10	-	22045476	22292650	NM_022365	DNAJC1	#	#	#	#	#	#	#
22292117	10.653	11.504	10.112	19.355	4.545	intron	chr10	-	22045476	22292650	NM_022365	DNAJC1	#	#	#	#	#	#	#
22292232	10.299	6.854	9.704	13.502	5	exon	chr10	-	22045476	22292650	NM_022365	DNAJC1	#	#	#	#	#	#	#
22292340	7.635	13.043	8.451	16.107	4.688	exon	chr10	-	22045476	22292650	NM_022365	DNAJC1	22292300	22292897	CpG:52	597	52	376	0.88
22292640	8.587	11.337	3.442	0	5.085	exon	chr10	-	22045476	22292650	NM_022365	DNAJC1	22292300	22292897	CpG:52	597	52	376	0.88
22292704	6.445	0	12.371	9.357	6.522	promotor	chr10	-	22045476	22292650	NM_022365	DNAJC1	22292300	22292897	CpG:52	597	52	376	0.88
22292748	5.245	19.932	10.112	0	16.364	promotor	chr10	-	22045476	22292650	NM_022365	DNAJC1	22292300	22292897	CpG:52	597	52	376	0.88
22420137	63.265	57.276	52.941	73.846	62.963	intergenic	chr10	#	#	#	#	#	#	#	#	#	#	#	#
22425249	55.357	51.749	57.666	72.441	69.231	intergenic	chr10	#	#	#	#	#	#	#	#	#	#	#	#
22518218	0	0	14.835	0	8.108	intergenic	chr10	#	#	#	#	#	22518026	22518334	CpG:45	308	45	229	1.06
22518379	27.928	17.031	37.5	20.601	8.824	intergenic	chr10	#	#	#	#	#	#	#	#	#	#	#	#
22540765	0	0	15.254	24.242	7.692	promotor	chr10	+	22541000	22547477	NR_038921	LOC100130992	22540707	22542739	CpG:184	2032	184	1325	0.85
22540791	0	11.175	0	13.793	0	promotor	chr10	+	22541000	22547477	NR_038921	LOC100130992	22540707	22542739	CpG:184	2032	184	1325	0.85
22540978	8.136	0	11.765	5.594	15	promotor	chr10	+	22541000	22547477	NR_038921	LOC100130992	22540707	22542739	CpG:184	2032	184	1325	0.85
22541052	0	5.83	5.573	21.918	13.953	exon	chr10	+	22541000	22547477	NR_038921	LOC100130992	22540707	22542739	CpG:184	2032	184	1325	0.85
22605004	5.158	15.354	16.928	11.552	0	promotor	chr10	+	22605311	22609246	NM_012071	COMMD3	22604907	22605632	CpG:76	725	76	423	1.25
22605434	0	13.043	6.143	25.703	0	exon	chr10	+	22605311	22609246	NM_012071	COMMD3	22604907	22605632	CpG:76	725	76	423	1.25
22605521	16.23	20.635	10.557	36.482	30	intron	chr10	+	22605311	22609246	NM_012071	COMMD3	22604907	22605632	CpG:76	725	76	423	1.25
22605719	0	7.104	15.929	9.639	0	intron	chr10	+	22605311	22609246	NM_012071	COMMD3	#	#	#	#	#	#	#
22609427	6.725	13.265	15.254	6.015	0	intron	chr10	+	22605311	22620414	NM_001204062	COMMD3-BMI1	#	#	#	#	#	#	#
22609567	9.657	10.569	5.751	6.78	0	intron	chr10	+	22605311	22620414	NM_001204062	COMMD3-BMI1	#	#	#	#	#	#	#
22609651	0	0	5.172	6.504	0	intron	chr10	+	22605311	22620414	NM_001204062	COMMD3-BMI1	#	#	#	#	#	#	#
22609782	18.675	20.277	18.947	41.558	21.818	intron	chr10	+	22605311	22620414	NM_001204062	COMMD3-BMI1	#	#	#	#	#	#	#
22609870	7.635	13.043	13.284	16.961	12.676	intron	chr10	+	22605311	22620414	NM_001204062	COMMD3-BMI1	#	#	#	#	#	#	#
22610021	8.356	10.156	14.634	22.145	8.696	intron	chr10	+	22605311	22620414	NM_001204062	COMMD3-BMI1	#	#	#	#	#	#	#
22610220	4.913	0	10.256	0	4.762	intron	chr10	+	22605311	22620414	NM_001204062	COMMD3-BMI1	#	#	#	#	#	#	#
22610610	0	9.535	10.405	29.224	8.333	intron	chr10	+	22605311	22620414	NM_001204062	COMMD3-BMI1	#	#	#	#	#	#	#
22610873	4.69	0	3.846	8.719	13.636	intron	chr10	+	22605311	22620414	NM_001204062	COMMD3-BMI1	#	#	#	#	#	#	#
22610955	4.762	5.277	8.451	5.694	0	intron	chr10	+	22605311	22620414	NM_001204062	COMMD3-BMI1	#	#	#	#	#	#	#
22610998	0	4.29	0	19.512	0	intron	chr10	+	22605311	22620414	NM_001204062	COMMD3-BMI1	#	#	#	#	#	#	#
22611075	41.821	29.404	14.286	43.769	11.392	intron	chr10	+	22605311	22620414	NM_001204062	COMMD3-BMI1	#	#	#	#	#	#	#
22614400	0	6.621	16.476	6.504	10.714	intron	chr10	+	22605311	22620414	NM_001204062	COMMD3-BMI1	22614275	22614934	CpG:64	659	64	392	1.1
22614493	0	8.142	5.751	6.639	8.108	intron	chr10	+	22605311	22620414	NM_001204062	COMMD3-BMI1	22614275	22614934	CpG:64	659	64	392	1.1
22625739	33.029	40.068	12.371	41.86	16.216	intergenic	chr10	#	#	#	#	#	22623350	22625875	CpG:238	2525	238	1656	0.88
22625834	29.245	24.528	25	30.622	24.324	intergenic	chr10	#	#	#	#	#	22623350	22625875	CpG:238	2525	238	1656	0.88
22629374	0	8.142	0	7.96	0	intergenic	chr10	#	#	#	#	#	22629360	22630328	CpG:102	968	102	629	1
22629742	0	5.207	0	4.834	0	promotor	chr10	+	22634398	22706539	NM_012443	SPAG6	22629360	22630328	CpG:102	968	102	629	1
22629813	3.919	0	4.523	0	5.172	promotor	chr10	+	22634398	22706539	NM_012443	SPAG6	22629360	22630328	CpG:102	968	102	629	1
22629889	0	0	0	0	17.143	promotor	chr10	+	22634398	22706539	NM_012443	SPAG6	22629360	22630328	CpG:102	968	102	629	1
22629926	5.245	0	5.488	0	6.818	promotor	chr10	+	22634398	22706539	NM_012443	SPAG6	22629360	22630328	CpG:102	968	102	629	1
22630214	7.928	17.031	8.072	0	0	promotor	chr10	+	22634398	22706539	NM_012443	SPAG6	22629360	22630328	CpG:102	968	102	629	1
22630276	7.029	0	0	0	8.571	promotor	chr10	+	22634398	22706539	NM_012443	SPAG6	22629360	22630328	CpG:102	968	102	629	1
22630321	0	7.975	0	0	0	promotor	chr10	+	22634398	22706539	NM_012443	SPAG6	22629360	22630328	CpG:102	968	102	629	1
22634355	27.515	17.282	16.862	31.373	31.034	promotor	chr10	+	22634398	22706539	NM_012443	SPAG6	22634000	22634862	CpG:102	862	102	598	0.98
22725878	45.813	43.128	56.897	56.693	46.552	exon	chr10	-	22724353	22726858	NR_036533	LOC100499489	22725491	22726764	CpG:138	1273	138	849	0.97
22726442	20.875	20.277	10.405	23.077	21.818	exon	chr10	-	22724353	22726858	NR_036533	LOC100499489	22725491	22726764	CpG:138	1273	138	849	0.97
22765278	25.203	35.78	6.04	47.761	0	intergenic	chr10	#	#	#	#	#	22764708	22767050	CpG:217	2342	217	1527	0.87
22839872	17.127	15.354	0	8.163	6.818	intron	chr10	-	22823765	23003503	NM_005028	PIP4K2A	#	#	#	#	#	#	#
22909119	12.031	0	29.752	26.23	6.383	intron	chr10	-	22823765	23003503	NM_005028	PIP4K2A	#	#	#	#	#	#	#
23002328	7.193	0	29.752	7.08	0	intron	chr10	-	22823765	23003503	NM_005028	PIP4K2A	23002155	23003790	CpG:133	1635	133	901	1.08
23002598	11.582	0	15.254	8.377	0	intron	chr10	-	22823765	23003503	NM_005028	PIP4K2A	23002155	23003790	CpG:133	1635	133	901	1.08
23002647	6.188	0	0	8.377	6.383	intron	chr10	-	22823765	23003503	NM_005028	PIP4K2A	23002155	23003790	CpG:133	1635	133	901	1.08
23002891	15.952	7.104	0	8.602	0	intron	chr10	-	22823765	23003503	NM_005028	PIP4K2A	23002155	23003790	CpG:133	1635	133	901	1.08
23003041	0	8.142	12.811	8.163	0	intron	chr10	-	22823765	23003503	NM_005028	PIP4K2A	23002155	23003790	CpG:133	1635	133	901	1.08
23003243	8.587	0	4.826	15.459	6.667	exon	chr10	-	22823765	23003503	NM_005028	PIP4K2A	23002155	23003790	CpG:133	1635	133	901	1.08
23003393	0	6.009	0	19.453	5	exon	chr10	-	22823765	23003503	NM_005028	PIP4K2A	23002155	23003790	CpG:133	1635	133	901	1.08
23003461	6.445	0	0	0	0	exon	chr10	-	22823765	23003503	NM_005028	PIP4K2A	23002155	23003790	CpG:133	1635	133	901	1.08
23003513	8.136	0	0	0	16.667	promotor	chr10	-	22823765	23003503	NM_005028	PIP4K2A	23002155	23003790	CpG:133	1635	133	901	1.08
23003546	11.032	0	8.451	15.842	0	promotor	chr10	-	22823765	23003503	NM_005028	PIP4K2A	23002155	23003790	CpG:133	1635	133	901	1.08
23003710	5.429	7.236	4.959	0	5.172	promotor	chr10	-	22823765	23003503	NM_005028	PIP4K2A	23002155	23003790	CpG:133	1635	133	901	1.08
23003771	19.255	16.667	0	8.602	16.981	promotor	chr10	-	22823765	23003503	NM_005028	PIP4K2A	23002155	23003790	CpG:133	1635	133	901	1.08
23217030	19.255	17.031	21.907	19.753	6.522	exon	chr10	+	23216953	23326514	NM_173081	ARMC3	#	#	#	#	#	#	#
23286264	84.932	90.809	89.503	86.726	90.452	intron	chr10	+	23216953	23326514	NM_173081	ARMC3	#	#	#	#	#	#	#
23357127	36.047	30.628	39.803	14.747	10.526	intergenic	chr10	#	#	#	#	#	#	#	#	#	#	#	#
23384525	5.245	0	0	0	0	exon	chr10	+	23384426	23410942	NM_012228	MSRB2	#	#	#	#	#	#	#
23384562	0	0	11.157	15.842	0	exon	chr10	+	23384426	23410942	NM_012228	MSRB2	23384533	23385078	CpG:43	545	43	345	0.79
23445589	45.813	34.513	30.508	40.252	42.105	intergenic	chr10	#	#	#	#	#	#	#	#	#	#	#	#
23446639	9.366	21.196	13.043	15.842	20.455	intergenic	chr10	#	#	#	#	#	#	#	#	#	#	#	#
23447820	0	0	7.725	7.767	0	intergenic	chr10	#	#	#	#	#	#	#	#	#	#	#	#
23460300	4.62	13.978	7.407	0	14.286	intergenic	chr10	#	#	#	#	#	#	#	#	#	#	#	#
23462417	42.466	54.373	29.15	60.568	40.385	intergenic	chr10	#	#	#	#	#	23462224	23463889	CpG:163	1665	163	1126	0.86
23463272	32.534	42.457	49.367	52.83	52.703	intergenic	chr10	#	#	#	#	#	23462224	23463889	CpG:163	1665	163	1126	0.86
23463764	18.398	17.031	19.708	38.356	27.778	intergenic	chr10	#	#	#	#	#	23462224	23463889	CpG:163	1665	163	1126	0.86
23463949	64.138	71.279	59.559	72.934	54	intergenic	chr10	#	#	#	#	#	#	#	#	#	#	#	#
23478004	17.448	27.562	13.793	13.502	22.642	promotor	chr10	+	23481459	23483181	NM_178161	PTF1A	#	#	#	#	#	#	#
23481046	18.96	0	32.727	34.783	35.714	promotor	chr10	+	23481459	23483181	NM_178161	PTF1A	23480697	23482455	CpG:177	1758	177	1081	1.06
23481229	55.357	64.182	67.049	71.111	44.681	promotor	chr10	+	23481459	23483181	NM_178161	PTF1A	23480697	23482455	CpG:177	1758	177	1081	1.06
23481370	18.129	14.234	15.698	7.767	6.522	promotor	chr10	+	23481459	23483181	NM_178161	PTF1A	23480697	23482455	CpG:177	1758	177	1081	1.06
23481489	40.789	26.621	60.888	48.98	24.49	exon	chr10	+	23481459	23483181	NM_178161	PTF1A	23480697	23482455	CpG:177	1758	177	1081	1.06
23481683	19.255	31.88	32.071	55.172	36	exon	chr10	+	23481459	23483181	NM_178161	PTF1A	23480697	23482455	CpG:177	1758	177	1081	1.06
23481804	23.308	21.788	17.266	24.615	16.667	exon	chr10	+	23481459	23483181	NM_178161	PTF1A	23480697	23482455	CpG:177	1758	177	1081	1.06
23484032	50.82	53.101	22.018	61.538	43.75	terminator	chr10	+	23481459	23483181	NM_178161	PTF1A	23483897	23484498	CpG:62	601	62	412	0.88
23485357	17.448	32.231	30.508	35.331	32.812	terminator	chr10	+	23481459	23483181	NM_178161	PTF1A	#	#	#	#	#	#	#
23487775	5.158	15.354	11.96	0	16.071	terminator	chr10	+	23481459	23483181	NM_178161	PTF1A	23487757	23488543	CpG:66	786	66	547	0.7
23487948	20.086	7.816	0	23.358	21.951	terminator	chr10	+	23481459	23483181	NM_178161	PTF1A	23487757	23488543	CpG:66	786	66	547	0.7
23488466	13.42	7.236	16.667	7.767	6.122	intergenic	chr10	#	#	#	#	#	23487757	23488543	CpG:66	786	66	547	0.7
23488659	23.664	17.808	19.89	38.095	42.857	intergenic	chr10	#	#	#	#	#	#	#	#	#	#	#	#
23488710	29.05	27.083	32.432	41.315	7.692	intergenic	chr10	#	#	#	#	#	#	#	#	#	#	#	#
23493438	27.928	42.049	23.841	38.356	25.424	intergenic	chr10	#	#	#	#	#	#	#	#	#	#	#	#
23551034	11.654	17.031	0	15.094	30.612	intergenic	chr10	#	#	#	#	#	#	#	#	#	#	#	#
23553728	34.066	32.773	25.993	57.143	16.667	intergenic	chr10	#	#	#	#	#	#	#	#	#	#	#	#
23559472	7.193	17.031	0	8.163	19.048	intergenic	chr10	#	#	#	#	#	#	#	#	#	#	#	#
23572823	10.473	8.316	21.053	0	9.836	intergenic	chr10	#	#	#	#	#	#	#	#	#	#	#	#
23591572	20.993	16.318	27.136	24.87	28.571	intergenic	chr10	#	#	#	#	#	#	#	#	#	#	#	#
23597858	9.091	7.975	33.18	26.778	36.735	intergenic	chr10	#	#	#	#	#	#	#	#	#	#	#	#
23632889	25.203	0	13.534	22.535	7.143	intron	chr10	-	23605519	23633772	NM_153714	C10orf67	#	#	#	#	#	#	#
23632938	14.242	12.037	16.862	11.15	9.375	intron	chr10	-	23605519	23633772	NM_153714	C10orf67	#	#	#	#	#	#	#
23632992	14.352	0	8.072	13.502	0	intron	chr10	-	23605519	23633772	NM_153714	C10orf67	#	#	#	#	#	#	#
23633056	9.509	0	0	15.094	5.556	intron	chr10	-	23605519	23633772	NM_153714	C10orf67	#	#	#	#	#	#	#
23679578	20.875	18.963	9.449	23.645	20	intergenic	chr10	#	#	#	#	#	#	#	#	#	#	#	#
23727796	18.489	15.354	4.762	19.753	21.818	promotor	chr10	+	23728197	23731310	NM_001145373	OTUD1	#	#	#	#	#	#	#
23727999	5.336	11.175	19.355	0	8.824	promotor	chr10	+	23728197	23731310	NM_001145373	OTUD1	23727836	23729523	CpG:170	1687	170	985	1.18
23728031	0	0	16.168	7.08	0	promotor	chr10	+	23728197	23731310	NM_001145373	OTUD1	23727836	23729523	CpG:170	1687	170	985	1.18
23728250	7.543	8.316	0	16.244	0	exon	chr10	+	23728197	23731310	NM_001145373	OTUD1	23727836	23729523	CpG:170	1687	170	985	1.18
23728570	11.654	9.091	12.587	6.926	13.333	exon	chr10	+	23728197	23731310	NM_001145373	OTUD1	23727836	23729523	CpG:170	1687	170	985	1.18
23728635	6.445	0	0	0	8.571	exon	chr10	+	23728197	23731310	NM_001145373	OTUD1	23727836	23729523	CpG:170	1687	170	985	1.18
23728785	24.8	8.884	10.256	20.168	0	exon	chr10	+	23728197	23731310	NM_001145373	OTUD1	23727836	23729523	CpG:170	1687	170	985	1.18
23729127	9.509	6.854	7.895	0	0	exon	chr10	+	23728197	23731310	NM_001145373	OTUD1	23727836	23729523	CpG:170	1687	170	985	1.18
23729178	12.031	4.704	0	4.762	4.762	exon	chr10	+	23728197	23731310	NM_001145373	OTUD1	23727836	23729523	CpG:170	1687	170	985	1.18
23729216	0	11.337	0	0	6.667	exon	chr10	+	23728197	23731310	NM_001145373	OTUD1	23727836	23729523	CpG:170	1687	170	985	1.18
23982806	18.129	13.978	13.706	59.893	7.143	promotor	chr10	+	23983674	24836772	NM_001098500	KIAA1217	#	#	#	#	#	#	#
23983069	26.724	14.68	24.658	48.598	12.5	promotor	chr10	+	23983674	24836772	NM_001098500	KIAA1217	#	#	#	#	#	#	#
23983427	6.067	6.621	18.605	28.571	0	promotor	chr10	+	23983674	24836772	NM_001098500	KIAA1217	23983366	23984978	CpG:139	1612	139	1096	0.75
23983825	18.489	7.816	11.765	24.242	10.526	exon	chr10	+	23983674	24836772	NM_001098500	KIAA1217	23983366	23984978	CpG:139	1612	139	1096	0.75
23983893	26.16	16.667	7.563	69.003	7.5	exon	chr10	+	23983674	24836772	NM_001098500	KIAA1217	23983366	23984978	CpG:139	1612	139	1096	0.75
23983934	17.367	28.058	17.062	40.433	5.556	exon	chr10	+	23983674	24836772	NM_001098500	KIAA1217	23983366	23984978	CpG:139	1612	139	1096	0.75
23984420	92.814	87.22	90.094	92.044	89.516	intron	chr10	+	23983674	24836772	NM_001098500	KIAA1217	23983366	23984978	CpG:139	1612	139	1096	0.75
23984627	10.653	24.528	8.759	29.224	9.091	intron	chr10	+	23983674	24836772	NM_001098500	KIAA1217	23983366	23984978	CpG:139	1612	139	1096	0.75
23984724	63.665	43.82	37.5	48.276	45.283	intron	chr10	+	23983674	24836772	NM_001098500	KIAA1217	23983366	23984978	CpG:139	1612	139	1096	0.75
24036718	6.582	8.497	0	13.793	5.66	intron	chr10	+	23983674	24836772	NM_001098500	KIAA1217	#	#	#	#	#	#	#
24325110	12.351	23.077	5.028	29.907	12.5	intron	chr10	+	23983674	24836772	NM_001098500	KIAA1217	#	#	#	#	#	#	#
24490952	41.242	18.886	40.068	71.338	41.667	intron	chr10	+	23983674	24836772	NM_001098500	KIAA1217	#	#	#	#	#	#	#
24498281	46.97	32.773	31.953	35.424	21.429	intron	chr10	+	23983674	24836772	NM_001098500	KIAA1217	#	#	#	#	#	#	#
24546348	35.028	46.124	21.687	24.87	38.571	intron	chr10	+	23983674	24836772	NM_001098500	KIAA1217	#	#	#	#	#	#	#
24549175	54.911	57.565	63.343	65.409	51.852	intron	chr10	+	23983674	24836772	NM_001098500	KIAA1217	#	#	#	#	#	#	#
24643184	28.972	13.265	26.799	46.043	30	intron	chr10	+	23983674	24836772	NM_001098500	KIAA1217	#	#	#	#	#	#	#
24646348	32.862	20.103	34.903	43.439	20.27	intron	chr10	+	23983674	24836772	NM_001098500	KIAA1217	#	#	#	#	#	#	#
24672957	17.127	6.511	27.332	23.792	13.433	intron	chr10	+	23983674	24836772	NM_001098500	KIAA1217	#	#	#	#	#	#	#
24673970	80.519	78.523	54.545	81.013	50	intron	chr10	+	23983674	24836772	NM_001098500	KIAA1217	#	#	#	#	#	#	#
24704930	30.693	27.4	25.714	27.948	27.692	intron	chr10	+	23983674	24836772	NM_001098500	KIAA1217	#	#	#	#	#	#	#
24723408	87.149	87.923	76.103	93.601	90.909	intron	chr10	+	23983674	24836772	NM_001098500	KIAA1217	#	#	#	#	#	#	#
24747067	74.599	64.126	56.446	63.576	69.697	intron	chr10	+	23983674	24836772	NM_001098500	KIAA1217	#	#	#	#	#	#	#
24750943	34.066	11.175	33.18	38.095	46.154	intron	chr10	+	23983674	24836772	NM_001098500	KIAA1217	#	#	#	#	#	#	#
24754904	9.366	14.498	12.587	13.223	5.556	intron	chr10	+	23983674	24836772	NM_001098500	KIAA1217	#	#	#	#	#	#	#
24792421	38.959	28.058	45.378	52.555	42.105	intron	chr10	+	23983674	24836772	NM_001098500	KIAA1217	#	#	#	#	#	#	#
24808079	14.463	15.875	12.162	30.939	18.75	intron	chr10	+	23983674	24836772	NM_001098500	KIAA1217	#	#	#	#	#	#	#
24813372	100	99.205	97.738	98.246	97.059	exon	chr10	+	23983674	24836772	NM_001098500	KIAA1217	#	#	#	#	#	#	#
24858984	29.524	35.78	45.205	53.172	28.846	intergenic	chr10	#	#	#	#	#	#	#	#	#	#	#	#
24863250	25.62	28.058	19.355	37.209	32.143	intergenic	chr10	#	#	#	#	#	#	#	#	#	#	#	#
25005188	28.972	34.211	12.371	25.532	25	intron	chr10	-	24872537	25012597	NM_020824	ARHGAP21	#	#	#	#	#	#	#
25010661	20.086	11.175	15.254	16.667	14.634	intron	chr10	-	24872537	25012597	NM_020824	ARHGAP21	#	#	#	#	#	#	#
25010689	28.793	42.238	8.867	66.403	0	intron	chr10	-	24872537	25012597	NM_020824	ARHGAP21	#	#	#	#	#	#	#
25010738	22.628	8.142	11.392	21.053	12	intron	chr10	-	24872537	25012597	NM_020824	ARHGAP21	#	#	#	#	#	#	#
25011774	5.336	18.66	11.576	23.077	6.818	intron	chr10	-	24872537	25012597	NM_020824	ARHGAP21	#	#	#	#	#	#	#
25011806	4.552	19.598	5.172	12.451	0	intron	chr10	-	24872537	25012597	NM_020824	ARHGAP21	#	#	#	#	#	#	#
25012058	0	11.175	6.977	9.357	0	intron	chr10	-	24872537	25012597	NM_020824	ARHGAP21	25011963	25013816	CpG:141	1853	141	1051	0.96
25012106	0	0	0	12.451	0	intron	chr10	-	24872537	25012597	NM_020824	ARHGAP21	25011963	25013816	CpG:141	1853	141	1051	0.96
25012424	11.654	0	5.028	13.502	0	intron	chr10	-	24872537	25012597	NM_020824	ARHGAP21	25011963	25013816	CpG:141	1853	141	1051	0.96
25012849	8.47	15.875	4.639	25.197	10.169	promotor	chr10	-	24872537	25012597	NM_020824	ARHGAP21	25011963	25013816	CpG:141	1853	141	1051	0.96
25013009	94.668	93.464	90	95.135	94.149	promotor	chr10	-	24872537	25012597	NM_020824	ARHGAP21	25011963	25013816	CpG:141	1853	141	1051	0.96
25013158	16.446	11.854	17.308	30.939	16.071	promotor	chr10	-	24872537	25012597	NM_020824	ARHGAP21	25011963	25013816	CpG:141	1853	141	1051	0.96
25013540	9.968	15.875	5.028	6.639	8.451	promotor	chr10	-	24872537	25012597	NM_020824	ARHGAP21	25011963	25013816	CpG:141	1853	141	1051	0.96
25013599	27.928	14.498	0	24.87	17.143	promotor	chr10	-	24872537	25012597	NM_020824	ARHGAP21	25011963	25013816	CpG:141	1853	141	1051	0.96
25013733	4.836	6.404	4.58	0	18.367	promotor	chr10	-	24872537	25012597	NM_020824	ARHGAP21	25011963	25013816	CpG:141	1853	141	1051	0.96
25013961	5.73	7.236	14.634	0	24	promotor	chr10	-	24872537	25012597	NM_020824	ARHGAP21	#	#	#	#	#	#	#
25110506	80.87	81.03	84.979	85.523	85.227	intergenic	chr10	#	#	#	#	#	#	#	#	#	#	#	#
25186542	0	0	18.848	22.535	6.667	intron	chr10	-	25137553	25241533	NM_020200	PRTFDC1	#	#	#	#	#	#	#
25241188	20.086	21.389	7.407	17.112	9.091	intron	chr10	-	25137553	25241533	NM_020200	PRTFDC1	25241110	25241900	CpG:83	790	83	522	0.97
25241688	4.021	6.3	9.091	15.094	0	promotor	chr10	-	25137553	25241533	NM_020200	PRTFDC1	25241110	25241900	CpG:83	790	83	522	0.97
25241774	8.031	0	8.163	18.079	7.5	promotor	chr10	-	25137553	25241533	NM_020200	PRTFDC1	25241110	25241900	CpG:83	790	83	522	0.97
25305063	39.49	8.497	0	51.613	6	promotor	chr10	+	25305507	25315593	NM_024838	THNSL1	#	#	#	#	#	#	#
25305605	8.47	10.714	26.471	21.622	5.556	exon	chr10	+	25305507	25315593	NM_024838	THNSL1	25305318	25306024	CpG:68	706	68	472	0.86
25349223	0	12.226	18.367	11.552	0	intergenic	chr10	#	#	#	#	#	#	#	#	#	#	#	#
25351477	26.496	6.977	16.413	9.639	0	intergenic	chr10	#	#	#	#	#	#	#	#	#	#	#	#
25442284	50.135	61.306	40.299	62.462	42.254	terminator	chr10	-	25447000	25465205	NR_027333	LOC100128811	#	#	#	#	#	#	#
25463466	0	8.316	5.941	8.602	9.836	intron	chr10	-	25447000	25465205	NR_027333	LOC100128811	#	#	#	#	#	#	#
25463561	3.73	5.579	18.367	11.15	10.714	intron	chr10	-	25447000	25465205	NR_027333	LOC100128811	#	#	#	#	#	#	#
25463866	0	0	6.143	9.091	0	intron	chr10	-	25447000	25465205	NR_027333	LOC100128811	25463756	25465639	CpG:166	1883	166	1248	0.8
25464015	11.877	21.488	17.647	13.502	0	intron	chr10	-	25447000	25465205	NR_027333	LOC100128811	25463756	25465639	CpG:166	1883	166	1248	0.8
25464111	8.96	25.49	17.476	36.364	24.324	intron	chr10	-	25447000	25465205	NR_027333	LOC100128811	25463756	25465639	CpG:166	1883	166	1248	0.8
25464184	10.776	5.424	4.358	22.857	8.824	intron	chr10	-	25447000	25465205	NR_027333	LOC100128811	25463756	25465639	CpG:166	1883	166	1248	0.8
25464906	5.074	10.864	17.476	21.053	6	exon	chr10	-	25447000	25465205	NR_027333	LOC100128811	25463756	25465639	CpG:166	1883	166	1248	0.8
25465079	12.351	32.32	31.421	26.23	11.765	exon	chr10	-	25447000	25465205	NR_027333	LOC100128811	25463756	25465639	CpG:166	1883	166	1248	0.8
25465186	5.73	10.026	11.576	6.78	0	exon	chr10	-	25447000	25465205	NR_027333	LOC100128811	25463756	25465639	CpG:166	1883	166	1248	0.8
25465382	4.074	13.652	14.343	11.15	11.538	intron	chr10	+	25464289	25891157	NM_020752	GPR158	25463756	25465639	CpG:166	1883	166	1248	0.8
25465626	30.693	27.083	25.234	42.244	24.194	intron	chr10	+	25464289	25891157	NM_020752	GPR158	25463756	25465639	CpG:166	1883	166	1248	0.8
25981068	30.693	33.476	35.065	40.678	23.077	intergenic	chr10	#	#	#	#	#	#	#	#	#	#	#	#
26017127	20.53	8.142	37.5	23.645	29.508	intergenic	chr10	#	#	#	#	#	#	#	#	#	#	#	#
26135333	97.929	98.535	95.261	97.914	97.024	intergenic	chr10	#	#	#	#	#	#	#	#	#	#	#	#
26223077	39.914	25.054	24.324	37.5	30.612	exon	chr10	+	26223001	26501465	NM_017433	MYO3A	26222921	26224022	CpG:99	1101	99	752	0.83
26223243	27.928	55.787	35.393	38.095	20.455	exon	chr10	+	26223001	26501465	NM_017433	MYO3A	26222921	26224022	CpG:99	1101	99	752	0.83
26410911	14.352	0	17.763	7.407	19.355	intron	chr10	+	26223001	26501465	NM_017433	MYO3A	#	#	#	#	#	#	#
26461256	40.789	25.325	21.365	42.478	20.455	intron	chr10	+	26223001	26501465	NM_017433	MYO3A	#	#	#	#	#	#	#
26501357	11.232	31.452	20.455	43.836	25.532	exon	chr10	+	26223001	26501465	NM_017433	MYO3A	#	#	#	#	#	#	#
26502065	24.031	8.316	10.557	29.63	10.169	promotor	chr10	+	26505235	26593491	NM_000818	GAD2	#	#	#	#	#	#	#
26503717	18.129	17.031	35.644	53.039	42.105	promotor	chr10	+	26505235	26593491	NM_000818	GAD2	#	#	#	#	#	#	#
26504030	11.232	21.788	30.168	6.78	20.93	promotor	chr10	+	26505235	26593491	NM_000818	GAD2	#	#	#	#	#	#	#
26504208	30.265	32.32	33.511	57.831	40	promotor	chr10	+	26505235	26593491	NM_000818	GAD2	#	#	#	#	#	#	#
26505013	34.609	29.771	17.476	19.355	18	promotor	chr10	+	26505235	26593491	NM_000818	GAD2	26504383	26507434	CpG:242	3051	242	1889	0.83
26505807	56.072	53.917	40.909	65.517	58.824	exon	chr10	+	26505235	26593491	NM_000818	GAD2	26504383	26507434	CpG:242	3051	242	1889	0.83
26506115	45.493	21.196	35.294	76.19	68.852	intron	chr10	+	26505235	26593491	NM_000818	GAD2	26504383	26507434	CpG:242	3051	242	1889	0.83
26506353	12.602	16.318	13.534	7.767	10.526	intron	chr10	+	26505235	26593491	NM_000818	GAD2	26504383	26507434	CpG:242	3051	242	1889	0.83
26506389	11.232	14.234	0	11.985	8.108	intron	chr10	+	26505235	26593491	NM_000818	GAD2	26504383	26507434	CpG:242	3051	242	1889	0.83
26506615	46.648	17.808	29.577	34.164	26.316	intron	chr10	+	26505235	26593491	NM_000818	GAD2	26504383	26507434	CpG:242	3051	242	1889	0.83
26506798	21.478	28.058	33.437	44.444	44.118	exon	chr10	+	26505235	26593491	NM_000818	GAD2	26504383	26507434	CpG:242	3051	242	1889	0.83
26506943	17.867	35.78	17.062	40.895	27.692	intron	chr10	+	26505235	26593491	NM_000818	GAD2	26504383	26507434	CpG:242	3051	242	1889	0.83
26516753	25.62	0	15.584	39.834	25.532	intron	chr10	+	26505235	26593491	NM_000818	GAD2	#	#	#	#	#	#	#
26544134	32.292	36.743	37.018	36.364	18	intron	chr10	+	26505235	26593491	NM_000818	GAD2	#	#	#	#	#	#	#
26911434	18.489	9.091	0	0	6.977	intergenic	chr10	#	#	#	#	#	#	#	#	#	#	#	#
26929868	38.272	47.368	31.034	51.613	16.216	promotor	chr10	+	26932036	26942383	NR_026794	LOC731789	#	#	#	#	#	#	#
26942081	20.993	31.452	45.86	36.782	12.766	exon	chr10	+	26932036	26942383	NR_026794	LOC731789	#	#	#	#	#	#	#
26974517	95.439	86.667	91.259	95.726	93.103	intergenic	chr10	#	#	#	#	#	#	#	#	#	#	#	#
26985995	12.863	0	12.371	0	7.895	promotor	chr10	+	26986594	27035726	NM_014317	PDSS1	#	#	#	#	#	#	#
26986159	7.928	6.736	35.644	7.24	14.516	promotor	chr10	+	26986594	27035726	NM_014317	PDSS1	26986142	26987088	CpG:97	946	97	601	1.04
26986431	11.232	23.077	10.714	16.961	13.235	promotor	chr10	+	26986594	27035726	NM_014317	PDSS1	26986142	26987088	CpG:97	946	97	601	1.04
26986792	14.868	0	4.467	15.335	0	intron	chr10	+	26986594	27035726	NM_014317	PDSS1	26986142	26987088	CpG:97	946	97	601	1.04
26987013	9.226	0	25.352	20.601	5.66	intron	chr10	+	26986594	27035726	NM_014317	PDSS1	26986142	26987088	CpG:97	946	97	601	1.04
26987281	10.473	0	13.043	9.639	0	intron	chr10	+	26986594	27035726	NM_014317	PDSS1	#	#	#	#	#	#	#
27149268	8.245	4.54	5.028	15.584	4.348	intron	chr10	-	27035524	27150016	NM_005470	ABI1	27149166	27150229	CpG:85	1063	85	676	0.81
27149308	0	7.816	4.891	6.78	0	intron	chr10	-	27035524	27150016	NM_005470	ABI1	27149166	27150229	CpG:85	1063	85	676	0.81
27149876	0	5.138	11.392	13.502	5.66	exon	chr10	-	27035524	27150016	NM_005470	ABI1	27149166	27150229	CpG:85	1063	85	676	0.81
27168838	36.759	34.513	29.348	28.571	33.803	intergenic	chr10	#	#	#	#	#	#	#	#	#	#	#	#
27176187	14.352	0	10.876	16.244	19.672	intergenic	chr10	#	#	#	#	#	#	#	#	#	#	#	#
27194577	48.187	35.78	36.364	15.842	25.424	intergenic	chr10	#	#	#	#	#	#	#	#	#	#	#	#
27388993	16.021	13.043	10.931	23.645	5.085	intron	chr10	-	27293044	27389427	NM_014915	ANKRD26	#	#	#	#	#	#	#
27389141	8.587	20.277	0	34.164	0	exon	chr10	-	27293044	27389427	NM_014915	ANKRD26	27389075	27389622	CpG:51	547	51	343	0.96
27389392	7.029	0	9.091	0	18.367	exon	chr10	-	27293044	27389427	NM_014915	ANKRD26	27389075	27389622	CpG:51	547	51	343	0.96
27402321	98.786	98.243	99.171	100	99.695	intron	chr10	-	27399382	27443321	NM_014263	YME1L1	#	#	#	#	#	#	#
27443143	4.422	11.337	8.867	21.769	0	exon	chr10	-	27399382	27443321	NM_014263	YME1L1	27443030	27443405	CpG:30	375	30	231	0.86
27443201	5.245	4.762	4.58	13.793	4.545	exon	chr10	-	27399382	27443321	NM_014263	YME1L1	27443030	27443405	CpG:30	375	30	231	0.86
27444482	9.509	13.043	19.098	5.694	13.433	exon	chr10	+	27443752	27475848	NM_001172304	MASTL	27444133	27444494	CpG:39	361	39	227	1.11
27505797	99.417	98.066	98.652	98.431	100	intron	chr10	-	27484142	27531068	NM_001042473	ACBD5	#	#	#	#	#	#	#
27512553	54.041	53.917	59.627	58.716	40.678	intron	chr10	-	27484142	27531068	NM_001042473	ACBD5	#	#	#	#	#	#	#
27529346	8.587	13.813	7.809	23.358	8.451	exon	chr10	-	27484142	27531068	NM_001042473	ACBD5	27529218	27530102	CpG:80	884	80	594	0.8
27529465	3.686	11.175	7.643	0	0	intron	chr10	-	27484142	27531068	NM_001042473	ACBD5	27529218	27530102	CpG:80	884	80	594	0.8
27529642	0	0	0	0	0	intron	chr10	-	27484142	27531068	NM_001042473	ACBD5	27529218	27530102	CpG:80	884	80	594	0.8
27529715	0	0	0	18.972	0	intron	chr10	-	27484142	27531068	NM_001042473	ACBD5	27529218	27530102	CpG:80	884	80	594	0.8
27530400	25.203	55.787	45.141	32	34.091	intron	chr10	-	27484142	27531068	NM_001042473	ACBD5	#	#	#	#	#	#	#
27531196	8.356	6.404	12.301	15.335	0	promotor	chr10	-	27484142	27531068	NM_001042473	ACBD5	27530938	27531363	CpG:46	425	46	260	1.17
27531296	7.543	7.514	16.168	6.926	13.636	promotor	chr10	-	27484142	27531068	NM_001042473	ACBD5	27530938	27531363	CpG:46	425	46	260	1.17
27539954	97.484	92.266	96.485	96.023	97.959	exon	chr10	-	27534781	27541235	NR_003525	LOC387646	#	#	#	#	#	#	#
27547883	16.817	0	5.488	27.586	7.317	intergenic	chr10	#	#	#	#	#	27547668	27548402	CpG:76	734	76	522	0.82
27547930	4.69	14.498	9.836	0	6.818	intergenic	chr10	#	#	#	#	#	27547668	27548402	CpG:76	734	76	522	0.82
27548003	4.36	4.762	17.647	0	14.458	intergenic	chr10	#	#	#	#	#	27547668	27548402	CpG:76	734	76	522	0.82
27548117	51.589	59.391	54.545	68.9	53.226	intergenic	chr10	#	#	#	#	#	27547668	27548402	CpG:76	734	76	522	0.82
27587576	32.632	16.318	18.848	19.753	26.087	intergenic	chr10	#	#	#	#	#	#	#	#	#	#	#	#
27633745	10.653	7.816	33.962	28.571	7.5	intergenic	chr10	#	#	#	#	#	#	#	#	#	#	#	#
27678025	47.692	11.175	62.882	30.622	32.727	intergenic	chr10	#	#	#	#	#	#	#	#	#	#	#	#
27687284	37.349	10.864	24.107	30.622	13.235	exon	chr10	-	27687116	27703297	NM_001034842	PTCHD3	#	#	#	#	#	#	#
27703045	17.367	12.829	26.15	28.07	20.69	exon	chr10	-	27687116	27703297	NM_001034842	PTCHD3	27702368	27703378	CpG:73	1010	73	664	0.67
27793181	4.913	0	23.077	27.948	0	promotor	chr10	+	27793248	27829099	NM_021252	RAB18	27793049	27793764	CpG:72	715	72	496	0.84
27793417	16.23	6.977	11.215	0	10	intron	chr10	+	27793248	27829099	NM_021252	RAB18	27793049	27793764	CpG:72	715	72	496	0.84
27793564	48.606	28.747	15.254	50.363	27.632	intron	chr10	+	27793248	27829099	NM_021252	RAB18	27793049	27793764	CpG:72	715	72	496	0.84
27905620	20.993	24.528	16.29	34.783	16.216	intergenic	chr10	#	#	#	#	#	#	#	#	#	#	#	#
27913349	53.757	32.099	15.254	51.613	20	intergenic	chr10	#	#	#	#	#	#	#	#	#	#	#	#
27948800	21.986	41.246	44.444	39.024	33.962	intergenic	chr10	#	#	#	#	#	#	#	#	#	#	#	#
27968929	7.731	11.504	26.471	7.767	0	intron	chr10	-	27961802	28034778	NM_001242702	MKX	#	#	#	#	#	#	#
28030952	27.313	62.264	29.577	51.613	36	intron	chr10	-	27961802	28034778	NM_001242702	MKX	28030182	28035211	CpG:398	5029	398	3133	0.82
28031215	13.136	20.635	0	8.602	0	intron	chr10	-	27961802	28034778	NM_001242702	MKX	28030182	28035211	CpG:398	5029	398	3133	0.82
28031278	4.62	0	9.091	0	11.538	intron	chr10	-	27961802	28034778	NM_001242702	MKX	28030182	28035211	CpG:398	5029	398	3133	0.82
28031510	0	8.497	7.115	0	0	intron	chr10	-	27961802	28034778	NM_001242702	MKX	28030182	28035211	CpG:398	5029	398	3133	0.82
28031653	4.913	11.677	15.929	34.783	9.677	intron	chr10	-	27961802	28034778	NM_001242702	MKX	28030182	28035211	CpG:398	5029	398	3133	0.82
28032047	23.077	6.3	15.094	52.83	21.053	intron	chr10	-	27961802	28034778	NM_001242702	MKX	28030182	28035211	CpG:398	5029	398	3133	0.82
28032262	29.399	38.111	11.765	42.013	19.048	exon	chr10	-	27961802	28034778	NM_001242702	MKX	28030182	28035211	CpG:398	5029	398	3133	0.82
28032400	18.788	26.174	19.565	53.333	15.789	exon	chr10	-	27961802	28034778	NM_001242702	MKX	28030182	28035211	CpG:398	5029	398	3133	0.82
28033279	5.526	0	24	6.504	13.333	intron	chr10	-	27961802	28034778	NM_001242702	MKX	28030182	28035211	CpG:398	5029	398	3133	0.82
28033350	16.519	12.829	26.471	30.518	15.254	intron	chr10	-	27961802	28034778	NM_001242702	MKX	28030182	28035211	CpG:398	5029	398	3133	0.82
28034146	7.193	17.031	11.576	20.601	6.818	intron	chr10	-	27961802	28034778	NM_001242702	MKX	28030182	28035211	CpG:398	5029	398	3133	0.82
28034188	5.526	0	20.69	0	5.556	intron	chr10	-	27961802	28034778	NM_001242702	MKX	28030182	28035211	CpG:398	5029	398	3133	0.82
28034269	8.356	18.66	24.107	6.926	18	intron	chr10	-	27961802	28034778	NM_001242702	MKX	28030182	28035211	CpG:398	5029	398	3133	0.82
28034372	3.87	25.325	12.587	10.774	0	intron	chr10	-	27961802	28034778	NM_001242702	MKX	28030182	28035211	CpG:398	5029	398	3133	0.82
28034415	0	18.224	5.573	30.189	0	intron	chr10	-	27961802	28034778	NM_001242702	MKX	28030182	28035211	CpG:398	5029	398	3133	0.82
28034556	0	13.495	4.306	0	4.478	intron	chr10	-	27961802	28034778	NM_001242702	MKX	28030182	28035211	CpG:398	5029	398	3133	0.82
28034658	9.968	6.009	11.894	27.119	18.75	exon	chr10	-	27961802	28034778	NM_001242702	MKX	28030182	28035211	CpG:398	5029	398	3133	0.82
28034787	14.692	9.308	0	47.761	0	promotor	chr10	-	27961802	28034778	NM_001242702	MKX	28030182	28035211	CpG:398	5029	398	3133	0.82
28035164	23.221	13.043	12.587	8.377	6.667	promotor	chr10	-	27961802	28034778	NM_001242702	MKX	28030182	28035211	CpG:398	5029	398	3133	0.82
28035380	26.16	9.774	13.534	9.357	13.043	promotor	chr10	-	27961802	28034778	NM_001242702	MKX	#	#	#	#	#	#	#
28123007	14.027	0	0	15.459	0	intron	chr10	-	28101096	28287977	NM_018076	ARMC4	#	#	#	#	#	#	#
28124053	60.784	46.429	65.06	65.116	75	intron	chr10	-	28101096	28287977	NM_018076	ARMC4	#	#	#	#	#	#	#
28287454	6.188	0	11.96	18.079	6.383	intron	chr10	-	28101096	28287977	NM_018076	ARMC4	28287447	28288057	CpG:61	610	61	426	0.82
28287604	9.81	19.275	16.862	24.87	0	intron	chr10	-	28101096	28287977	NM_018076	ARMC4	28287447	28288057	CpG:61	610	61	426	0.82
28287815	11.877	19.598	10.609	14.414	5.66	intron	chr10	-	28101096	28287977	NM_018076	ARMC4	28287447	28288057	CpG:61	610	61	426	0.82
28287895	0	0	8.551	0	3.896	intron	chr10	-	28101096	28287977	NM_018076	ARMC4	28287447	28288057	CpG:61	610	61	426	0.82
28288056	13.616	6.103	12.371	22.145	5.556	promotor	chr10	-	28101096	28287977	NM_018076	ARMC4	28287447	28288057	CpG:61	610	61	426	0.82
28592238	0	6.621	0	0	4.412	intergenic	chr10	#	#	#	#	#	#	#	#	#	#	#	#
28609965	35.361	17.808	19.708	28.571	14.286	intergenic	chr10	#	#	#	#	#	#	#	#	#	#	#	#
28779165	5.526	0	9.836	12.955	10.526	intergenic	chr10	#	#	#	#	#	#	#	#	#	#	#	#
28821028	7.363	10.864	5.488	0	7.317	exon	chr10	-	28808845	28821283	NR_033805	LOC220906	#	#	#	#	#	#	#
28821322	11.728	15.254	16.514	29.448	22.388	promotor	chr10	+	28821421	28912041	NR_024557	WAC	28821189	28823092	CpG:173	1903	173	1104	1.08
28821385	0	8.316	0	0	0	promotor	chr10	+	28821421	28912041	NR_024557	WAC	28821189	28823092	CpG:173	1903	173	1104	1.08
28821775	0	10.864	0	15.094	13.333	exon	chr10	+	28821421	28912041	NR_024557	WAC	28821189	28823092	CpG:173	1903	173	1104	1.08
28821923	9.81	6.621	16.928	13.502	0	exon	chr10	+	28821421	28912041	NR_024557	WAC	28821189	28823092	CpG:173	1903	173	1104	1.08
28822007	5.158	0	8.163	0	0	intron	chr10	+	28821421	28912041	NR_024557	WAC	28821189	28823092	CpG:173	1903	173	1104	1.08
28822055	14.928	12.226	13.043	5.694	0	intron	chr10	+	28821421	28912041	NR_024557	WAC	28821189	28823092	CpG:173	1903	173	1104	1.08
28822302	0	0	0	0	0	intron	chr10	+	28821421	28912041	NR_024557	WAC	28821189	28823092	CpG:173	1903	173	1104	1.08
28822937	0	5.66	5.405	5.145	0	exon	chr10	+	28821421	28912041	NR_024557	WAC	28821189	28823092	CpG:173	1903	173	1104	1.08
28941529	22.794	17.411	38.65	29.63	19.565	intergenic	chr10	#	#	#	#	#	#	#	#	#	#	#	#
28957429	0	0	25.352	22.939	6.667	intergenic	chr10	#	#	#	#	#	28957408	28958116	CpG:55	708	55	407	0.94
28965729	0	15.663	5.66	13.502	6.522	promotor	chr10	+	28966423	28971868	NM_012342	BAMBI	28965704	28967266	CpG:174	1562	174	1078	0.94
28965936	4.62	27.273	8.759	24.615	6.522	promotor	chr10	+	28966423	28971868	NM_012342	BAMBI	28965704	28967266	CpG:174	1562	174	1078	0.94
28965976	21.986	27.083	17.476	28.571	42.857	promotor	chr10	+	28966423	28971868	NM_012342	BAMBI	28965704	28967266	CpG:174	1562	174	1078	0.94
28966024	11.654	10.569	20.749	17.344	5	promotor	chr10	+	28966423	28971868	NM_012342	BAMBI	28965704	28967266	CpG:174	1562	174	1078	0.94
28966168	0	0	11.765	8.377	7.143	promotor	chr10	+	28966423	28971868	NM_012342	BAMBI	28965704	28967266	CpG:174	1562	174	1078	0.94
28966352	9.226	0	16.168	6.504	0	promotor	chr10	+	28966423	28971868	NM_012342	BAMBI	28965704	28967266	CpG:174	1562	174	1078	0.94
28966439	6.725	0	0	9.357	6.977	exon	chr10	+	28966423	28971868	NM_012342	BAMBI	28965704	28967266	CpG:174	1562	174	1078	0.94
28966628	0	8.686	7.563	0	0	exon	chr10	+	28966423	28971868	NM_012342	BAMBI	28965704	28967266	CpG:174	1562	174	1078	0.94
28966680	0	0	6.593	16.667	6.383	exon	chr10	+	28966423	28971868	NM_012342	BAMBI	28965704	28967266	CpG:174	1562	174	1078	0.94
28966961	0	0	11.96	0	0	intron	chr10	+	28966423	28971868	NM_012342	BAMBI	28965704	28967266	CpG:174	1562	174	1078	0.94
28967007	14.027	6.2	5.248	8.269	12	intron	chr10	+	28966423	28971868	NM_012342	BAMBI	28965704	28967266	CpG:174	1562	174	1078	0.94
28967167	9.81	7.236	8.978	19.355	9.091	intron	chr10	+	28966423	28971868	NM_012342	BAMBI	28965704	28967266	CpG:174	1562	174	1078	0.94
28967219	23.367	12.621	9.207	15.584	13.333	intron	chr10	+	28966423	28971868	NM_012342	BAMBI	28965704	28967266	CpG:174	1562	174	1078	0.94
29011313	21.478	0	15.584	26.778	36.207	intergenic	chr10	#	#	#	#	#	29011053	29011453	CpG:33	400	33	250	0.84
29217539	74.816	88.636	87.805	85.714	63.158	intergenic	chr10	#	#	#	#	#	#	#	#	#	#	#	#
29225154	59.807	62.264	63.415	64.646	78.571	intergenic	chr10	#	#	#	#	#	#	#	#	#	#	#	#
29421142	18.129	8.316	24.658	24.87	29.412	intergenic	chr10	#	#	#	#	#	#	#	#	#	#	#	#
29534404	91.682	98.113	89.691	95.345	88.636	intergenic	chr10	#	#	#	#	#	#	#	#	#	#	#	#
29540463	12.602	0	13.534	12.214	4.918	intergenic	chr10	#	#	#	#	#	#	#	#	#	#	#	#
29550468	63.918	35.241	31.953	44.444	20.455	intergenic	chr10	#	#	#	#	#	#	#	#	#	#	#	#
29599632	75.61	59.391	79.769	71.338	64.773	intron	chr10	+	29577989	29600158	NM_032517	LYZL1	#	#	#	#	#	#	#
29604160	99.401	99.407	99.059	99.482	98.958	terminator	chr10	+	29577989	29600158	NM_032517	LYZL1	#	#	#	#	#	#	#
29604859	96.896	93.844	93.103	96.442	95.288	terminator	chr10	+	29577989	29600158	NM_032517	LYZL1	#	#	#	#	#	#	#
29698826	54.72	33.476	21.053	53.039	27.632	intron	chr10	+	29698500	29711299	NR_003930	LOC387647	29698362	29699044	CpG:71	682	71	472	0.87
29980688	14.352	21.389	35.065	48.485	21.818	intron	chr10	-	29746276	30024730	NM_003174	SVIL	#	#	#	#	#	#	#
30024052	8.96	14.148	7.332	25.397	0	intron	chr10	-	29746276	30024730	NM_003174	SVIL	#	#	#	#	#	#	#
30024367	0	6.404	8.451	0	7.692	intron	chr10	-	29746276	30024730	NM_003174	SVIL	30024072	30026077	CpG:222	2005	222	1418	0.89
30024394	10.299	17.031	6.844	9.091	0	intron	chr10	-	29746276	30024730	NM_003174	SVIL	30024072	30026077	CpG:222	2005	222	1418	0.89
30024884	14.027	24.528	14.439	26.778	15	promotor	chr10	-	29746276	30024730	NM_003174	SVIL	30024072	30026077	CpG:222	2005	222	1418	0.89
30025113	4.3	5.277	4.467	10.423	0	promotor	chr10	-	29746276	30024730	NM_003174	SVIL	30024072	30026077	CpG:222	2005	222	1418	0.89
30025348	0	6.511	0	0	0	promotor	chr10	-	29746276	30024730	NM_003174	SVIL	30024072	30026077	CpG:222	2005	222	1418	0.89
30025412	90.451	87.48	87.531	94.272	94.118	promotor	chr10	-	29746276	30024730	NM_003174	SVIL	30024072	30026077	CpG:222	2005	222	1418	0.89
30025554	15.423	4.943	14.634	30.108	5.66	promotor	chr10	-	29746276	30024730	NM_003174	SVIL	30024072	30026077	CpG:222	2005	222	1418	0.89
30025757	11.3	11.854	4.891	11.552	4.054	promotor	chr10	-	29746276	30024730	NM_003174	SVIL	30024072	30026077	CpG:222	2005	222	1418	0.89
30025794	5.626	0	11.392	9.639	0	promotor	chr10	-	29746276	30024730	NM_003174	SVIL	30024072	30026077	CpG:222	2005	222	1418	0.89
30025994	14.242	11.854	0	0	0	promotor	chr10	-	29746276	30024730	NM_003174	SVIL	30024072	30026077	CpG:222	2005	222	1418	0.89
30027634	98.759	98.514	95.712	98.801	99.533	promotor	chr10	-	29746276	30024730	NM_003174	SVIL	#	#	#	#	#	#	#
30028319	63.918	49.942	71.366	82.759	68.182	promotor	chr10	-	29746276	30024730	NM_003174	SVIL	#	#	#	#	#	#	#
30110101	70.203	63.934	68.354	66.454	81.429	intergenic	chr10	#	#	#	#	#	#	#	#	#	#	#	#
30205756	70.684	68.792	46.352	77.157	55.102	intergenic	chr10	#	#	#	#	#	#	#	#	#	#	#	#
30236333	42.907	33.476	35.841	40.433	55.67	intergenic	chr10	#	#	#	#	#	#	#	#	#	#	#	#
30240977	24.603	47.853	28.571	16.244	14.516	intergenic	chr10	#	#	#	#	#	#	#	#	#	#	#	#
30244462	59.004	48.598	58.647	71.338	65.854	intergenic	chr10	#	#	#	#	#	#	#	#	#	#	#	#
30272577	28.44	35.78	7.725	9.091	14.062	intergenic	chr10	#	#	#	#	#	#	#	#	#	#	#	#
30291635	16.667	0	0	35.556	12	intergenic	chr10	#	#	#	#	#	#	#	#	#	#	#	#
30318220	78.929	74.522	70.26	79.638	81.553	exon	chr10	-	30301728	30348488	NM_020848	KIAA1462	#	#	#	#	#	#	#
30347840	8.96	14.234	7.725	0	0	intron	chr10	-	30301728	30348488	NM_020848	KIAA1462	30347599	30348416	CpG:81	817	81	568	0.84
30348047	0	5.35	9.449	6.639	9.524	intron	chr10	-	30301728	30348488	NM_020848	KIAA1462	30347599	30348416	CpG:81	817	81	568	0.84
30348205	12.351	12.42	6.844	8.163	12.245	intron	chr10	-	30301728	30348488	NM_020848	KIAA1462	30347599	30348416	CpG:81	817	81	568	0.84
30348286	8.708	7.514	0	6.78	0	intron	chr10	-	30301728	30348488	NM_020848	KIAA1462	30347599	30348416	CpG:81	817	81	568	0.84
30348401	22.249	5.744	3.974	13.223	4.348	intron	chr10	-	30301728	30348488	NM_020848	KIAA1462	30347599	30348416	CpG:81	817	81	568	0.84
30348515	0	7.514	23.581	0	0	promotor	chr10	-	30301728	30348488	NM_020848	KIAA1462	#	#	#	#	#	#	#
30444529	10.299	25.325	25.087	40.895	26.087	intergenic	chr10	#	#	#	#	#	#	#	#	#	#	#	#
30542005	36.348	45.882	46.753	25.197	32.308	intergenic	chr10	#	#	#	#	#	#	#	#	#	#	#	#
30638036	10.131	5.424	18.75	0	0	intron	chr10	-	30598729	30638267	NM_018109	MTPAP	30637961	30638279	CpG:26	318	26	181	1.03
30638155	7.029	24.025	0	20.063	0	exon	chr10	-	30598729	30638267	NM_018109	MTPAP	30637961	30638279	CpG:26	318	26	181	1.03
30638192	20.53	19.275	10.405	30.518	8.333	exon	chr10	-	30598729	30638267	NM_018109	MTPAP	30637961	30638279	CpG:26	318	26	181	1.03
30648463	31.133	29.323	21.687	23.358	22.785	terminator	chr10	-	30653255	30663377	NR_003524	LOC729668	#	#	#	#	#	#	#
30654389	18.129	9.898	14.201	32.432	0	exon	chr10	-	30653255	30663377	NR_003524	LOC729668	#	#	#	#	#	#	#
30676672	33.655	33.913	26.799	43.89	21.739	intergenic	chr10	#	#	#	#	#	#	#	#	#	#	#	#
30680367	6.314	18.66	0	8.602	0	intergenic	chr10	#	#	#	#	#	#	#	#	#	#	#	#
30712492	13.136	0	0	7.407	0	intergenic	chr10	#	#	#	#	#	#	#	#	#	#	#	#
30722105	0	13.265	6.475	0	6.122	promotor	chr10	+	30722865	30750761	NM_005204	MAP3K8	#	#	#	#	#	#	#
30722329	12.863	19.932	6.475	20.601	0	promotor	chr10	+	30722865	30750761	NM_005204	MAP3K8	#	#	#	#	#	#	#
30722502	9.091	0	4.891	46.602	12.766	promotor	chr10	+	30722865	30750761	NM_005204	MAP3K8	30722378	30723707	CpG:134	1329	134	933	0.82
30722695	0	0	5.66	7.407	0	promotor	chr10	+	30722865	30750761	NM_005204	MAP3K8	30722378	30723707	CpG:134	1329	134	933	0.82
30722755	4.69	13.813	13.882	0	0	promotor	chr10	+	30722865	30750761	NM_005204	MAP3K8	30722378	30723707	CpG:134	1329	134	933	0.82
30722960	4.074	14.234	4.826	21.622	8.333	exon	chr10	+	30722865	30750761	NM_005204	MAP3K8	30722378	30723707	CpG:134	1329	134	933	0.82
30723207	12.602	0	6.716	9.639	7.143	exon	chr10	+	30722865	30750761	NM_005204	MAP3K8	30722378	30723707	CpG:134	1329	134	933	0.82
30723283	0	8.884	5.325	0	6.977	exon	chr10	+	30722865	30750761	NM_005204	MAP3K8	30722378	30723707	CpG:134	1329	134	933	0.82
30723330	0	9.091	0	0	0	intron	chr10	+	30722865	30750761	NM_005204	MAP3K8	30722378	30723707	CpG:134	1329	134	933	0.82
30723367	6.314	5.66	16.476	0	0	intron	chr10	+	30722865	30750761	NM_005204	MAP3K8	30722378	30723707	CpG:134	1329	134	933	0.82
30723467	3.73	5.424	15.418	30.063	0	intron	chr10	+	30722865	30750761	NM_005204	MAP3K8	30722378	30723707	CpG:134	1329	134	933	0.82
30723676	17.614	13.978	13.043	45.714	7.895	intron	chr10	+	30722865	30750761	NM_005204	MAP3K8	30722378	30723707	CpG:134	1329	134	933	0.82
30724392	8.708	0	0	12.955	0	intron	chr10	+	30722865	30750761	NM_005204	MAP3K8	#	#	#	#	#	#	#
30799684	19.662	6.404	15.584	27.948	10.169	intergenic	chr10	#	#	#	#	#	#	#	#	#	#	#	#
30831527	22.794	7.236	16.928	12.451	27.273	intergenic	chr10	#	#	#	#	#	#	#	#	#	#	#	#
30872987	8.832	0	23.581	28.571	0	intergenic	chr10	#	#	#	#	#	#	#	#	#	#	#	#
30876789	32.534	38.742	37.5	53.532	29.412	intergenic	chr10	#	#	#	#	#	#	#	#	#	#	#	#
30934410	34.919	35.455	34.718	37.209	22.34	intergenic	chr10	#	#	#	#	#	#	#	#	#	#	#	#
31016591	31.472	17.411	19.355	13.502	26.087	intergenic	chr10	#	#	#	#	#	#	#	#	#	#	#	#
31039411	12.351	16.549	13.706	37.71	20.69	intergenic	chr10	#	#	#	#	#	#	#	#	#	#	#	#
31042900	61.794	46.429	47.368	62.462	38.095	intergenic	chr10	#	#	#	#	#	#	#	#	#	#	#	#
31056753	14.352	41.176	23.077	50	44	intergenic	chr10	#	#	#	#	#	#	#	#	#	#	#	#
31062104	36.968	54.373	36	46.377	20.93	intergenic	chr10	#	#	#	#	#	#	#	#	#	#	#	#
31064101	48.438	56.522	27.481	55.172	46.875	intergenic	chr10	#	#	#	#	#	#	#	#	#	#	#	#
31068587	87.366	82.172	81.203	88.889	87.273	intergenic	chr10	#	#	#	#	#	#	#	#	#	#	#	#
31068695	7.277	16.786	10.714	20.779	10.976	intergenic	chr10	#	#	#	#	#	#	#	#	#	#	#	#
31069365	33.539	43.128	71.287	63.84	46.154	intergenic	chr10	#	#	#	#	#	#	#	#	#	#	#	#
31070373	18.398	21.488	46.069	7.96	19.565	intergenic	chr10	#	#	#	#	#	#	#	#	#	#	#	#
31072912	37.126	13.813	32.071	50.593	24.59	intergenic	chr10	#	#	#	#	#	#	#	#	#	#	#	#
31094096	58.861	38.614	36.95	47.257	34.091	intergenic	chr10	#	#	#	#	#	#	#	#	#	#	#	#
31095470	98.7	97.072	98.258	99.205	100	intergenic	chr10	#	#	#	#	#	#	#	#	#	#	#	#
31120376	39.076	78.523	63.476	78.261	67.742	intergenic	chr10	#	#	#	#	#	#	#	#	#	#	#	#
31147493	98.841	99.205	99.343	99.353	99.375	intron	chr10	-	31133564	31320866	NR_026560	ZNF438	#	#	#	#	#	#	#
31320551	8.96	0	4.762	17.582	4.545	intron	chr10	-	31133564	31320866	NR_026560	ZNF438	31320483	31321553	CpG:83	1070	83	677	0.8
31320697	23.664	17.808	0	27.35	7.895	intron	chr10	-	31133564	31320866	NR_026560	ZNF438	31320483	31321553	CpG:83	1070	83	677	0.8
31321002	28.793	8.316	15.929	32.653	25	promotor	chr10	-	31133564	31320866	NR_026560	ZNF438	31320483	31321553	CpG:83	1070	83	677	0.8
31358057	31.313	8.884	15.254	48.276	25.424	intergenic	chr10	#	#	#	#	#	#	#	#	#	#	#	#
31422648	43.662	25.602	29.752	59.459	51.562	intergenic	chr10	#	#	#	#	#	#	#	#	#	#	#	#
31422775	33.453	44.535	7.258	60.568	21.429	intergenic	chr10	#	#	#	#	#	31422709	31423316	CpG:49	607	49	421	0.67
31433065	26.05	42.623	35.897	35.897	33.333	intergenic	chr10	#	#	#	#	#	#	#	#	#	#	#	#
31477100	75.61	72.618	67.14	80	74.118	intergenic	chr10	#	#	#	#	#	#	#	#	#	#	#	#
31498159	45.588	21.788	16.928	30.189	25	intergenic	chr10	#	#	#	#	#	#	#	#	#	#	#	#
31498320	47.876	53.917	70.06	43.439	67.105	intergenic	chr10	#	#	#	#	#	#	#	#	#	#	#	#
31607522	12.602	0	8.072	18.079	0	intron	chr10	-	31605456	31608024	NR_024284	ZEB1-AS1	31607227	31610094	CpG:238	2867	238	1640	1.01
31607582	6.582	0	10.405	14.747	0	intron	chr10	-	31605456	31608024	NR_024284	ZEB1-AS1	31607227	31610094	CpG:238	2867	238	1640	1.01
31607763	11.032	0	5.172	0	6.122	intron	chr10	-	31605456	31608024	NR_024284	ZEB1-AS1	31607227	31610094	CpG:238	2867	238	1640	1.01
31607877	50.82	34.866	37.781	58.244	40.909	exon	chr10	-	31605456	31608024	NR_024284	ZEB1-AS1	31607227	31610094	CpG:238	2867	238	1640	1.01
31608240	9.81	13.978	17.69	20.168	12.766	intron	chr10	+	31608100	31818742	NM_030751	ZEB1	31607227	31610094	CpG:238	2867	238	1640	1.01
31608394	16.23	0	16.168	29.224	26.087	intron	chr10	+	31608100	31818742	NM_030751	ZEB1	31607227	31610094	CpG:238	2867	238	1640	1.01
31608715	29.245	30.83	16.928	54.768	0	intron	chr10	+	31608100	31818742	NM_030751	ZEB1	31607227	31610094	CpG:238	2867	238	1640	1.01
31608798	15.423	9.535	7.407	9.091	0	intron	chr10	+	31608100	31818742	NM_030751	ZEB1	31607227	31610094	CpG:238	2867	238	1640	1.01
31608891	0	0	5.325	25.703	7.143	intron	chr10	+	31608100	31818742	NM_030751	ZEB1	31607227	31610094	CpG:238	2867	238	1640	1.01
31608954	0	6.621	4.959	8.377	6.122	intron	chr10	+	31608100	31818742	NM_030751	ZEB1	31607227	31610094	CpG:238	2867	238	1640	1.01
31609155	17.367	20.366	9.449	27.119	0	intron	chr10	+	31608100	31818742	NM_030751	ZEB1	31607227	31610094	CpG:238	2867	238	1640	1.01
31609760	7.363	15.984	0	35.556	0	intron	chr10	+	31608100	31818742	NM_030751	ZEB1	31607227	31610094	CpG:238	2867	238	1640	1.01
31877398	10.473	0	25.714	18.079	15.789	intergenic	chr10	#	#	#	#	#	#	#	#	#	#	#	#
31892128	5.626	7.662	0	6.926	10.714	intergenic	chr10	#	#	#	#	#	#	#	#	#	#	#	#
31892235	7.731	6.103	3.805	0	5.556	intergenic	chr10	#	#	#	#	#	31892189	31892752	CpG:60	563	60	415	0.79
31892274	0	9.308	17.308	4.984	0	intergenic	chr10	#	#	#	#	#	31892189	31892752	CpG:60	563	60	415	0.79
31892769	13.616	13.732	14.835	28.571	0	intergenic	chr10	#	#	#	#	#	#	#	#	#	#	#	#
31907301	68.264	59.091	64.286	76.19	71.429	intergenic	chr10	#	#	#	#	#	#	#	#	#	#	#	#
31909428	38.871	47.853	39.56	41.948	35.593	intergenic	chr10	#	#	#	#	#	#	#	#	#	#	#	#
31937572	56.364	46.037	69.734	63.768	61.017	intergenic	chr10	#	#	#	#	#	#	#	#	#	#	#	#
31937915	33.333	32.099	44.196	58.182	58.209	intergenic	chr10	#	#	#	#	#	#	#	#	#	#	#	#
31952094	25.101	24.528	34.903	48.669	22.222	intergenic	chr10	#	#	#	#	#	#	#	#	#	#	#	#
31966594	54.911	33.476	40.909	39.024	23.077	intergenic	chr10	#	#	#	#	#	#	#	#	#	#	#	#
31990711	44.444	42.049	37.5	51.613	46.154	intergenic	chr10	#	#	#	#	#	#	#	#	#	#	#	#
31993078	84.525	88.985	70.588	88.414	76.923	intergenic	chr10	#	#	#	#	#	#	#	#	#	#	#	#
32044101	65.146	57.983	40.162	77.509	42.453	intergenic	chr10	#	#	#	#	#	#	#	#	#	#	#	#
32044189	14.188	16.847	16.667	13.994	4.839	intergenic	chr10	#	#	#	#	#	#	#	#	#	#	#	#
32048197	4.241	14.498	19.619	10.095	4.478	intergenic	chr10	#	#	#	#	#	#	#	#	#	#	#	#
32048317	0	0	7.725	5.316	4.286	intergenic	chr10	#	#	#	#	#	#	#	#	#	#	#	#
32048866	4.762	0	12.162	6.015	6.122	intergenic	chr10	#	#	#	#	#	32048716	32049423	CpG:63	707	63	456	0.86
32048960	15.423	11.854	7.484	9.639	5.556	intergenic	chr10	#	#	#	#	#	32048716	32049423	CpG:63	707	63	456	0.86
32049086	17.514	26.897	16.476	18.605	17.391	intergenic	chr10	#	#	#	#	#	32048716	32049423	CpG:63	707	63	456	0.86
32049177	5.626	12.037	5.488	15.094	0	intergenic	chr10	#	#	#	#	#	32048716	32049423	CpG:63	707	63	456	0.86
32049311	6.379	6.621	13.203	5.316	0	intergenic	chr10	#	#	#	#	#	32048716	32049423	CpG:63	707	63	456	0.86
32057345	59.72	66.102	72.362	64.183	65.854	intergenic	chr10	#	#	#	#	#	#	#	#	#	#	#	#
32215246	18.864	0	32.432	9.091	8.571	intron	chr10	-	32095224	32217770	NM_018287	ARHGAP12	#	#	#	#	#	#	#
32216359	22.794	8.884	8.654	15.842	10.345	intron	chr10	-	32095224	32217770	NM_018287	ARHGAP12	#	#	#	#	#	#	#
32217380	9.366	10.026	4.412	0	0	intron	chr10	-	32095224	32217770	NM_018287	ARHGAP12	32217353	32218392	CpG:115	1039	115	717	0.93
32217619	14.692	47.368	13.534	46.886	15.385	exon	chr10	-	32095224	32217770	NM_018287	ARHGAP12	32217353	32218392	CpG:115	1039	115	717	0.93
32217717	6.106	8.075	4.094	11.703	12.605	exon	chr10	-	32095224	32217770	NM_018287	ARHGAP12	32217353	32218392	CpG:115	1039	115	717	0.93
32217779	0	13.495	7.115	17.582	6.977	promotor	chr10	-	32095224	32217770	NM_018287	ARHGAP12	32217353	32218392	CpG:115	1039	115	717	0.93
32217840	8.356	0	0	7.583	0	promotor	chr10	-	32095224	32217770	NM_018287	ARHGAP12	32217353	32218392	CpG:115	1039	115	717	0.93
32217902	0	5.138	0	0	0	promotor	chr10	-	32095224	32217770	NM_018287	ARHGAP12	32217353	32218392	CpG:115	1039	115	717	0.93
32217953	3.969	0	4.523	6.639	0	promotor	chr10	-	32095224	32217770	NM_018287	ARHGAP12	32217353	32218392	CpG:115	1039	115	717	0.93
32218080	7.928	8.784	4.206	11.765	16.071	promotor	chr10	-	32095224	32217770	NM_018287	ARHGAP12	32217353	32218392	CpG:115	1039	115	717	0.93
32218142	0	0	6.143	17.582	0	promotor	chr10	-	32095224	32217770	NM_018287	ARHGAP12	32217353	32218392	CpG:115	1039	115	717	0.93
32218169	0	10.864	0	0	7.895	promotor	chr10	-	32095224	32217770	NM_018287	ARHGAP12	32217353	32218392	CpG:115	1039	115	717	0.93
32218233	4.69	4.943	10.557	6.015	10.345	promotor	chr10	-	32095224	32217770	NM_018287	ARHGAP12	32217353	32218392	CpG:115	1039	115	717	0.93
32218451	34.701	15.058	12.162	15.459	5.882	promotor	chr10	-	32095224	32217770	NM_018287	ARHGAP12	#	#	#	#	#	#	#
32344499	0	9.308	0	0	7.317	intron	chr10	-	32297937	32345371	NM_004521	KIF5B	#	#	#	#	#	#	#
32344565	3.643	17.031	10.208	15.842	0	intron	chr10	-	32297937	32345371	NM_004521	KIF5B	32344550	32345570	CpG:101	1020	101	668	0.92
32344731	20.993	0	6.593	16.667	9.091	intron	chr10	-	32297937	32345371	NM_004521	KIF5B	32344550	32345570	CpG:101	1020	101	668	0.92
32344968	4.836	4.821	8.654	6.375	14.286	exon	chr10	-	32297937	32345371	NM_004521	KIF5B	32344550	32345570	CpG:101	1020	101	668	0.92
32345152	4.836	0	9.449	15.842	6.522	exon	chr10	-	32297937	32345371	NM_004521	KIF5B	32344550	32345570	CpG:101	1020	101	668	0.92
32345231	9.226	0	14.062	21.053	20	exon	chr10	-	32297937	32345371	NM_004521	KIF5B	32344550	32345570	CpG:101	1020	101	668	0.92
32345272	0	14.234	18.06	25.703	0	exon	chr10	-	32297937	32345371	NM_004521	KIF5B	32344550	32345570	CpG:101	1020	101	668	0.92
32345309	0	12.621	0	13.408	4.225	exon	chr10	-	32297937	32345371	NM_004521	KIF5B	32344550	32345570	CpG:101	1020	101	668	0.92
32345402	6.582	0	12.811	27.948	0	promotor	chr10	-	32297937	32345371	NM_004521	KIF5B	32344550	32345570	CpG:101	1020	101	668	0.92
32345445	0	10.026	0	0	7.895	promotor	chr10	-	32297937	32345371	NM_004521	KIF5B	32344550	32345570	CpG:101	1020	101	668	0.92
32393839	22.383	0	16.667	31.373	13.636	intergenic	chr10	#	#	#	#	#	#	#	#	#	#	#	#
32450890	58.491	75	62.791	64.819	59.302	intergenic	chr10	#	#	#	#	#	#	#	#	#	#	#	#
32500366	15.952	12.42	23.077	21.525	22.388	intergenic	chr10	#	#	#	#	#	#	#	#	#	#	#	#
32633570	67.96	66.102	70.588	80.211	81.481	intron	chr10	-	32557858	32636113	NM_025209	EPC1	#	#	#	#	#	#	#
32635047	0	16.786	6.844	0	0	intron	chr10	-	32557858	32636113	NM_025209	EPC1	#	#	#	#	#	#	#
32635404	14.352	14.773	0	18.079	7.143	intron	chr10	-	32557858	32636113	NM_025209	EPC1	32635217	32636655	CpG:163	1438	163	997	0.94
32635462	5.336	5.66	0	0	9.375	intron	chr10	-	32557858	32636113	NM_025209	EPC1	32635217	32636655	CpG:163	1438	163	997	0.94
32635524	0	11.854	11.043	0	7.317	intron	chr10	-	32557858	32636113	NM_025209	EPC1	32635217	32636655	CpG:163	1438	163	997	0.94
32635714	5.336	19.355	12.442	5.316	10.909	exon	chr10	-	32557858	32636113	NM_025209	EPC1	32635217	32636655	CpG:163	1438	163	997	0.94
32635790	0	0	12.587	9.091	0	exon	chr10	-	32557858	32636113	NM_025209	EPC1	32635217	32636655	CpG:163	1438	163	997	0.94
32635941	12.351	0	6.04	6.639	0	exon	chr10	-	32557858	32636113	NM_025209	EPC1	32635217	32636655	CpG:163	1438	163	997	0.94
32636376	15.049	13.191	4.306	21.053	9.524	promotor	chr10	-	32557858	32636113	NM_025209	EPC1	32635217	32636655	CpG:163	1438	163	997	0.94
32636482	0	0	4.523	6.504	0	promotor	chr10	-	32557858	32636113	NM_025209	EPC1	32635217	32636655	CpG:163	1438	163	997	0.94
32636538	6.067	7.662	4.826	0	0	promotor	chr10	-	32557858	32636113	NM_025209	EPC1	32635217	32636655	CpG:163	1438	163	997	0.94
32698361	69.723	75.395	65.3	79.339	75.591	intergenic	chr10	#	#	#	#	#	#	#	#	#	#	#	#
32734941	13.136	0	6.36	8.84	0	promotor	chr10	+	32735040	32863492	NM_145023	CCDC7	#	#	#	#	#	#	#
33227842	17.867	13.043	9.836	30.993	10.843	intron	chr10	-	33189245	33247293	NM_002211	ITGB1	#	#	#	#	#	#	#
33246622	0	3.984	3.442	7.674	0	intron	chr10	-	33189245	33247293	NM_002211	ITGB1	33246271	33247707	CpG:158	1436	158	971	0.96
33246664	0	4.11	11.638	0	0	intron	chr10	-	33189245	33247293	NM_002211	ITGB1	33246271	33247707	CpG:158	1436	158	971	0.96
33246703	0	7.588	6.417	0	5.172	intron	chr10	-	33189245	33247293	NM_002211	ITGB1	33246271	33247707	CpG:158	1436	158	971	0.96
33246740	0	11.504	6.977	0	0	intron	chr10	-	33189245	33247293	NM_002211	ITGB1	33246271	33247707	CpG:158	1436	158	971	0.96
33247168	0	5.66	9.091	6.78	6.522	exon	chr10	-	33189245	33247293	NM_002211	ITGB1	33246271	33247707	CpG:158	1436	158	971	0.96
33247250	13.229	0	0	0	0	exon	chr10	-	33189245	33247293	NM_002211	ITGB1	33246271	33247707	CpG:158	1436	158	971	0.96
33247464	17.127	9.653	7.045	8.488	9.375	promotor	chr10	-	33189245	33247293	NM_002211	ITGB1	33246271	33247707	CpG:158	1436	158	971	0.96
33247655	16.94	16.667	3.689	22.535	0	promotor	chr10	-	33189245	33247293	NM_002211	ITGB1	33246271	33247707	CpG:158	1436	158	971	0.96
33269608	6.725	5.006	7.045	17.582	12.329	intergenic	chr10	#	#	#	#	#	33269511	33269870	CpG:28	359	28	232	0.75
33272417	5.838	0	7.407	0	5.769	intergenic	chr10	#	#	#	#	#	#	#	#	#	#	#	#
33294676	13.229	0	11.392	0	8.108	intergenic	chr10	#	#	#	#	#	#	#	#	#	#	#	#
33321730	0	0	15.698	34.043	5.66	intergenic	chr10	#	#	#	#	#	#	#	#	#	#	#	#
33423501	4.913	11.504	26.471	25.806	15.789	intergenic	chr10	#	#	#	#	#	#	#	#	#	#	#	#
33426460	40.26	37.5	51.031	24.87	23.438	intergenic	chr10	#	#	#	#	#	#	#	#	#	#	#	#
33432489	12.863	28.058	19.355	17.582	11.321	intergenic	chr10	#	#	#	#	#	#	#	#	#	#	#	#
33485920	31.313	8.884	21.687	35.424	20	intron	chr10	-	33466418	33623833	NM_003873	NRP1	#	#	#	#	#	#	#
33562482	4.422	25.885	9.207	12.214	5.357	intron	chr10	-	33466418	33623833	NM_003873	NRP1	#	#	#	#	#	#	#
33562573	11.232	0	0	24.242	5.455	intron	chr10	-	33466418	33623833	NM_003873	NRP1	#	#	#	#	#	#	#
33623322	0	5.83	5.099	0	0	exon	chr10	-	33466418	33623833	NM_003873	NRP1	33623120	33626197	CpG:251	3077	251	2059	0.73
33623533	16.519	28.571	7.895	39.024	0	exon	chr10	-	33466418	33623833	NM_003873	NRP1	33623120	33626197	CpG:251	3077	251	2059	0.73
33623762	10.903	13.978	8.353	19.753	0	exon	chr10	-	33466418	33623833	NM_003873	NRP1	33623120	33626197	CpG:251	3077	251	2059	0.73
33624048	4.913	32.773	0	58.333	0	promotor	chr10	-	33466418	33623833	NM_003873	NRP1	33623120	33626197	CpG:251	3077	251	2059	0.73
33624206	0	0	23.453	24.87	0	promotor	chr10	-	33466418	33623833	NM_003873	NRP1	33623120	33626197	CpG:251	3077	251	2059	0.73
33624383	30.693	15.058	10.714	39.56	31.25	promotor	chr10	-	33466418	33623833	NM_003873	NRP1	33623120	33626197	CpG:251	3077	251	2059	0.73
33624413	10.653	12.037	5.488	19.355	0	promotor	chr10	-	33466418	33623833	NM_003873	NRP1	33623120	33626197	CpG:251	3077	251	2059	0.73
33624477	4.486	3.984	0	21.053	4.762	promotor	chr10	-	33466418	33623833	NM_003873	NRP1	33623120	33626197	CpG:251	3077	251	2059	0.73
33624604	11.232	6.621	5.172	6.78	6.522	promotor	chr10	-	33466418	33623833	NM_003873	NRP1	33623120	33626197	CpG:251	3077	251	2059	0.73
33625003	12.602	25.325	6.593	41.558	0	promotor	chr10	-	33466418	33623833	NM_003873	NRP1	33623120	33626197	CpG:251	3077	251	2059	0.73
33625310	14.242	7.236	8.163	22.222	5.085	promotor	chr10	-	33466418	33623833	NM_003873	NRP1	33623120	33626197	CpG:251	3077	251	2059	0.73
33625362	12.863	0	5.172	8.377	0	promotor	chr10	-	33466418	33623833	NM_003873	NRP1	33623120	33626197	CpG:251	3077	251	2059	0.73
33625586	5.336	0	15.584	16.244	7.317	promotor	chr10	-	33466418	33623833	NM_003873	NRP1	33623120	33626197	CpG:251	3077	251	2059	0.73
33625645	0	0	8.867	7.96	5.66	promotor	chr10	-	33466418	33623833	NM_003873	NRP1	33623120	33626197	CpG:251	3077	251	2059	0.73
33625938	14.692	23.78	0	5.797	8.696	promotor	chr10	-	33466418	33623833	NM_003873	NRP1	33623120	33626197	CpG:251	3077	251	2059	0.73
33626121	0	0	10.405	18.079	16.667	promotor	chr10	-	33466418	33623833	NM_003873	NRP1	33623120	33626197	CpG:251	3077	251	2059	0.73
33626174	6.582	23.541	0	47.059	16.216	promotor	chr10	-	33466418	33623833	NM_003873	NRP1	33623120	33626197	CpG:251	3077	251	2059	0.73
33798240	7.543	9.091	17.197	20.168	0	intergenic	chr10	#	#	#	#	#	#	#	#	#	#	#	#
34195731	98.271	98.921	97.13	97.065	100	intergenic	chr10	#	#	#	#	#	#	#	#	#	#	#	#
34354648	84.163	69.231	84.076	78.386	78.947	intergenic	chr10	#	#	#	#	#	#	#	#	#	#	#	#
34374848	65.608	72.74	62.523	71.545	68.421	intergenic	chr10	#	#	#	#	#	#	#	#	#	#	#	#
34409077	100	100	99.593	99.261	98.894	intron	chr10	-	34398487	35104253	NM_001184786	PARD3	#	#	#	#	#	#	#
34827654	21.986	15.663	20.849	8.84	50	intron	chr10	-	34398487	35104253	NM_001184786	PARD3	#	#	#	#	#	#	#
34827713	13.42	0	5.248	7.96	12	intron	chr10	-	34398487	35104253	NM_001184786	PARD3	#	#	#	#	#	#	#
34926439	6.188	8.497	0	7.583	15.789	intron	chr10	-	34398487	35104253	NM_001184786	PARD3	#	#	#	#	#	#	#
35029145	24.933	10.29	22.662	27.746	19.672	intron	chr10	-	34398487	35104253	NM_001184786	PARD3	#	#	#	#	#	#	#
35103018	0	0	15.473	18.251	0	intron	chr10	-	34398487	35104253	NM_001184786	PARD3	#	#	#	#	#	#	#
35103235	34.609	25.743	17.197	45.23	45	intron	chr10	-	34398487	35104253	NM_001184786	PARD3	35103124	35105243	CpG:182	2119	182	1261	0.98
35103892	4.128	4.025	3.409	4.762	4.412	exon	chr10	-	34398487	35104253	NM_001184786	PARD3	35103124	35105243	CpG:182	2119	182	1261	0.98
35104128	6.314	0	7.407	0	0	exon	chr10	-	34398487	35104253	NM_001184786	PARD3	35103124	35105243	CpG:182	2119	182	1261	0.98
35104171	7.029	0	0	9.639	6.522	exon	chr10	-	34398487	35104253	NM_001184786	PARD3	35103124	35105243	CpG:182	2119	182	1261	0.98
35104354	8.47	0	4.306	17.344	0	promotor	chr10	-	34398487	35104253	NM_001184786	PARD3	35103124	35105243	CpG:182	2119	182	1261	0.98
35104703	0	6.103	6.36	0	5.085	promotor	chr10	-	34398487	35104253	NM_001184786	PARD3	35103124	35105243	CpG:182	2119	182	1261	0.98
35104752	18.129	6.3	11.576	31.373	6.522	promotor	chr10	-	34398487	35104253	NM_001184786	PARD3	35103124	35105243	CpG:182	2119	182	1261	0.98
35104852	3.686	4.54	17.69	5.594	0	promotor	chr10	-	34398487	35104253	NM_001184786	PARD3	35103124	35105243	CpG:182	2119	182	1261	0.98
35111252	52.542	23.077	49.315	60.481	60.759	intergenic	chr10	#	#	#	#	#	#	#	#	#	#	#	#
35207621	12.351	23.541	37.5	30.622	34.091	intergenic	chr10	#	#	#	#	#	#	#	#	#	#	#	#
35251247	83.437	66.102	66.513	65.409	68.919	intergenic	chr10	#	#	#	#	#	#	#	#	#	#	#	#
35329897	23.221	23.077	35.065	8.602	34.426	intron	chr10	-	35297478	35363258	NM_001198778	CUL2	#	#	#	#	#	#	#
35378887	7.193	0	7.407	5.904	5.455	intron	chr10	-	35297478	35379311	NM_003591	CUL2	35378834	35379632	CpG:62	798	62	495	0.81
35378967	7.193	5.83	4.206	0	0	intron	chr10	-	35297478	35379311	NM_003591	CUL2	35378834	35379632	CpG:62	798	62	495	0.81
35379182	8.96	12.42	6.36	0	11.765	exon	chr10	-	35297478	35379311	NM_003591	CUL2	35378834	35379632	CpG:62	798	62	495	0.81
35379406	0	0	3.579	6.015	0	exon	chr10	-	35297478	35379570	NM_001198777	CUL2	35378834	35379632	CpG:62	798	62	495	0.81
35379560	0	13.732	7.563	0	6.818	exon	chr10	-	35297478	35379570	NM_001198777	CUL2	35378834	35379632	CpG:62	798	62	495	0.81
35413542	59.236	68.271	53.642	61.538	53.165	promotor	chr10	+	35415800	35501886	NM_183013	CREM	#	#	#	#	#	#	#
35415939	0	7.662	0	21.405	0	exon	chr10	+	35415800	35501886	NM_183013	CREM	35415788	35416685	CpG:93	897	93	530	1.19
35416141	7.193	7.895	0	0	11.538	intron	chr10	+	35415800	35501886	NM_183013	CREM	35415788	35416685	CpG:93	897	93	530	1.19
35416344	4.552	0	5.099	0	0	intron	chr10	+	35415800	35501886	NM_183013	CREM	35415788	35416685	CpG:93	897	93	530	1.19
35416385	8.708	6.009	4.306	13.994	0	intron	chr10	+	35415800	35501886	NM_183013	CREM	35415788	35416685	CpG:93	897	93	530	1.19
35417295	16.817	15.058	23.077	15.842	0	intron	chr10	+	35415800	35501886	NM_183013	CREM	#	#	#	#	#	#	#
35549045	7.193	21.196	8.867	9.091	9.091	intron	chr10	+	35535952	35860847	NM_181698	CCNY	#	#	#	#	#	#	#
35625050	0	0	0	7.407	10	intron	chr10	+	35535952	35860847	NM_181698	CCNY	35625049	35626540	CpG:166	1491	166	932	1.14
35625102	0	0	10.405	0	0	intron	chr10	+	35535952	35860847	NM_181698	CCNY	35625049	35626540	CpG:166	1491	166	932	1.14
35625137	0	0	5.248	18.251	0	intron	chr10	+	35535952	35860847	NM_181698	CCNY	35625049	35626540	CpG:166	1491	166	932	1.14
35625286	7.543	11.017	6.844	5.904	5.66	intron	chr10	+	35535952	35860847	NM_181698	CCNY	35625049	35626540	CpG:166	1491	166	932	1.14
35625475	22.628	11.854	18.367	13.793	16.667	intron	chr10	+	35535952	35860847	NM_181698	CCNY	35625049	35626540	CpG:166	1491	166	932	1.14
35625600	4.992	9.774	10.405	13.502	17.647	intron	chr10	+	35535952	35860847	NM_181698	CCNY	35625049	35626540	CpG:166	1491	166	932	1.14
35625753	23.077	17.031	0	17.582	0	intron	chr10	+	35535952	35860847	NM_181698	CCNY	35625049	35626540	CpG:166	1491	166	932	1.14
35625933	4.992	5.744	11.043	17.582	5.769	intron	chr10	+	35535952	35860847	NM_181698	CCNY	35625049	35626540	CpG:166	1491	166	932	1.14
35626060	7.193	9.535	6.04	9.091	7.5	intron	chr10	+	35535952	35860847	NM_181698	CCNY	35625049	35626540	CpG:166	1491	166	932	1.14
35626120	3.559	0	12.442	17.266	0	intron	chr10	+	35535952	35860847	NM_181698	CCNY	35625049	35626540	CpG:166	1491	166	932	1.14
35626419	16.894	5.006	0	18.079	8.824	intron	chr10	+	35535952	35860847	NM_181698	CCNY	35625049	35626540	CpG:166	1491	166	932	1.14
35710004	28.44	10.29	16.667	31.373	28.846	intron	chr10	+	35535952	35860847	NM_181698	CCNY	#	#	#	#	#	#	#
35711213	71.978	61.538	63.158	76.19	42	intron	chr10	+	35535952	35860847	NM_181698	CCNY	#	#	#	#	#	#	#
35896784	86.111	89.862	84.706	94.557	80.198	exon	chr10	+	35894337	35897863	NM_153368	GJD4	35896518	35897461	CpG:87	943	87	656	0.76
35897124	37.25	41.807	14.062	44.444	25.424	exon	chr10	+	35894337	35897863	NM_153368	GJD4	35896518	35897461	CpG:87	943	87	656	0.76
35929184	15.233	6.3	9.972	40.678	17.143	exon	chr10	-	35927176	35930362	NM_031866	FZD8	35928501	35931893	CpG:322	3392	322	2130	0.96
35929248	9.091	11.017	14.634	36.482	0	exon	chr10	-	35927176	35930362	NM_031866	FZD8	35928501	35931893	CpG:322	3392	322	2130	0.96
35929323	18.489	25.743	24.107	41.948	31.169	exon	chr10	-	35927176	35930362	NM_031866	FZD8	35928501	35931893	CpG:322	3392	322	2130	0.96
35929431	19.018	37.5	9.326	58.333	0	exon	chr10	-	35927176	35930362	NM_031866	FZD8	35928501	35931893	CpG:322	3392	322	2130	0.96
35929800	0	6.621	4.7	12.955	0	exon	chr10	-	35927176	35930362	NM_031866	FZD8	35928501	35931893	CpG:322	3392	322	2130	0.96
35929948	9.509	0	6.78	12.698	8.696	exon	chr10	-	35927176	35930362	NM_031866	FZD8	35928501	35931893	CpG:322	3392	322	2130	0.96
35930374	21.986	24.751	8.867	18.251	4	promotor	chr10	-	35927176	35930362	NM_031866	FZD8	35928501	35931893	CpG:322	3392	322	2130	0.96
35930412	7.029	12.829	8.867	0	0	promotor	chr10	-	35927176	35930362	NM_031866	FZD8	35928501	35931893	CpG:322	3392	322	2130	0.96
35930483	6.067	7.236	11.765	16.667	4.839	promotor	chr10	-	35927176	35930362	NM_031866	FZD8	35928501	35931893	CpG:322	3392	322	2130	0.96
35930586	8.136	0	5.028	14.414	0	promotor	chr10	-	35927176	35930362	NM_031866	FZD8	35928501	35931893	CpG:322	3392	322	2130	0.96
35930646	6.582	7.236	0	7.96	0	promotor	chr10	-	35927176	35930362	NM_031866	FZD8	35928501	35931893	CpG:322	3392	322	2130	0.96
35930680	0	8.142	11.392	21.525	0	promotor	chr10	-	35927176	35930362	NM_031866	FZD8	35928501	35931893	CpG:322	3392	322	2130	0.96
35931052	13.42	0	7.809	6.13	4.545	promotor	chr10	-	35927176	35930362	NM_031866	FZD8	35928501	35931893	CpG:322	3392	322	2130	0.96
35931117	11.877	7.514	4.58	20.382	15	promotor	chr10	-	35927176	35930362	NM_031866	FZD8	35928501	35931893	CpG:322	3392	322	2130	0.96
35931206	17.614	11.504	0	30.189	9.375	promotor	chr10	-	35927176	35930362	NM_031866	FZD8	35928501	35931893	CpG:322	3392	322	2130	0.96
35931298	0	6.103	11.392	12.698	0	promotor	chr10	-	35927176	35930362	NM_031866	FZD8	35928501	35931893	CpG:322	3392	322	2130	0.96
35931543	19.255	34.866	4.891	34.368	10.345	promotor	chr10	-	35927176	35930362	NM_031866	FZD8	35928501	35931893	CpG:322	3392	322	2130	0.96
35932313	6.725	6.854	0	0	11.538	promotor	chr10	-	35927176	35930362	NM_031866	FZD8	#	#	#	#	#	#	#
35958302	20.086	0	24.242	24.242	16.667	intergenic	chr10	#	#	#	#	#	#	#	#	#	#	#	#
36036684	13.136	22.201	13.043	23.645	15.254	intergenic	chr10	#	#	#	#	#	#	#	#	#	#	#	#
36039580	66.906	64.286	65.969	82.051	68.182	intergenic	chr10	#	#	#	#	#	#	#	#	#	#	#	#
36041552	52.818	63.048	59.016	72.727	66.279	intergenic	chr10	#	#	#	#	#	#	#	#	#	#	#	#
36098802	48.187	52.703	71.053	70.284	53.165	intergenic	chr10	#	#	#	#	#	#	#	#	#	#	#	#
36173350	57.56	51.542	40.299	73.846	42.857	intergenic	chr10	#	#	#	#	#	#	#	#	#	#	#	#
36176529	70.385	50.796	70.226	56.973	59.341	intergenic	chr10	#	#	#	#	#	#	#	#	#	#	#	#
36189997	78.261	74.026	81.728	86.486	90.119	intergenic	chr10	#	#	#	#	#	#	#	#	#	#	#	#
36292287	28.44	28.058	7.982	25.532	20	intergenic	chr10	#	#	#	#	#	#	#	#	#	#	#	#
36760174	27.928	22.631	37.5	12.955	45	intergenic	chr10	#	#	#	#	#	#	#	#	#	#	#	#
37019394	68.32	77.612	66.844	78.149	70	intergenic	chr10	#	#	#	#	#	#	#	#	#	#	#	#
37412216	49.349	21.005	48	36.482	35.593	promotor	chr10	+	37414784	37521495	NM_052997	ANKRD30A	#	#	#	#	#	#	#
37412314	99.219	99.306	98.933	99.428	99.32	promotor	chr10	+	37414784	37521495	NM_052997	ANKRD30A	#	#	#	#	#	#	#
37924095	49.095	62.056	56.044	68.085	60	intergenic	chr10	#	#	#	#	#	#	#	#	#	#	#	#
37931485	20.086	7.236	31.579	16.667	24.49	intergenic	chr10	#	#	#	#	#	#	#	#	#	#	#	#
37966188	43.227	41.489	32.927	44.444	30	intergenic	chr10	#	#	#	#	#	#	#	#	#	#	#	#
37975598	42.177	14.498	21.687	27.119	23.077	intergenic	chr10	#	#	#	#	#	#	#	#	#	#	#	#
37989983	41.472	31.034	13.043	31.373	31.579	intergenic	chr10	#	#	#	#	#	#	#	#	#	#	#	#
37990204	16.817	36.255	29.348	24.87	32.727	intergenic	chr10	#	#	#	#	#	#	#	#	#	#	#	#
37990663	52.818	63.785	72.973	76.19	63.934	intergenic	chr10	#	#	#	#	#	#	#	#	#	#	#	#
37991240	53.448	52.381	42.971	56.693	46.667	intergenic	chr10	#	#	#	#	#	#	#	#	#	#	#	#
37993989	33.604	32.384	42.857	48.161	43.548	intergenic	chr10	#	#	#	#	#	#	#	#	#	#	#	#
38000557	37.5	45.748	58.733	51.613	60	intergenic	chr10	#	#	#	#	#	#	#	#	#	#	#	#
38010278	61.648	60.508	62.791	72.492	58.333	intergenic	chr10	#	#	#	#	#	#	#	#	#	#	#	#
38016829	43.056	42.238	45	52.316	45	intergenic	chr10	#	#	#	#	#	#	#	#	#	#	#	#
38030199	47.368	47.561	43.299	45.141	44.444	intergenic	chr10	#	#	#	#	#	#	#	#	#	#	#	#
38041596	54.386	73.19	78.896	55.172	72.289	intergenic	chr10	#	#	#	#	#	#	#	#	#	#	#	#
38069663	14.242	12.829	18.557	21.525	10.714	intergenic	chr10	#	#	#	#	#	38069586	38069946	CpG:36	360	36	241	0.9
38069817	98.522	97.579	97.13	99.184	97.59	intergenic	chr10	#	#	#	#	#	38069586	38069946	CpG:36	360	36	241	0.9
38146953	0	16.667	15.584	16.667	15.385	promotor	chr10	-	38117898	38146486	NM_021045	ZNF248	38146502	38147104	CpG:68	602	68	428	0.91
38227518	11.654	9.535	21.26	32.653	6.122	intergenic	chr10	#	#	#	#	#	#	#	#	#	#	#	#
38265281	5.158	0	17.763	7.767	0	intron	chr10	-	38238794	38265453	NM_145011	ZNF25	38265075	38265723	CpG:58	648	58	427	0.84
38265358	0	9.535	0	34.164	0	intron	chr10	-	38238794	38265453	NM_145011	ZNF25	38265075	38265723	CpG:58	648	58	427	0.84
38265636	10.473	35.78	0	35.262	6.818	promotor	chr10	-	38238794	38265453	NM_145011	ZNF25	38265075	38265723	CpG:58	648	58	427	0.84
38299507	15.233	6.854	0	26.23	0	promotor	chr10	+	38299577	38348995	NM_006954	ZNF33A	38299490	38300099	CpG:63	609	63	413	0.94
38300081	7.543	29.104	14.439	18.972	6.977	intron	chr10	+	38299577	38348995	NM_006954	ZNF33A	38299490	38300099	CpG:63	609	63	413	0.94
38369678	9.366	15.663	12.371	38.095	20.339	intergenic	chr10	#	#	#	#	#	#	#	#	#	#	#	#
38380772	53.448	41.807	43.769	63.415	48.529	promotor	chr10	+	38383263	38412278	NM_003421	ZNF37A	#	#	#	#	#	#	#
38445422	14.692	13.978	6.36	22.018	20.455	intergenic	chr10	#	#	#	#	#	#	#	#	#	#	#	#
38691384	0	0	5.248	7.08	4.545	intron	chr10	-	38671997	38691780	NR_027269	SEPT7L	#	#	#	#	#	#	#
38791783	79.657	74.316	70.26	80	24.771	intergenic	chr10	#	#	#	#	#	#	#	#	#	#	#	#
38893815	0	19.118	33.18	53.532	41.284	intergenic	chr10	#	#	#	#	#	38893386	38894333	CpG:103	947	103	638	1.06
38895359	34.831	45.274	35.644	57.467	24	intergenic	chr10	#	#	#	#	#	#	#	#	#	#	#	#
38903499	0	7.372	0	15.335	0	intergenic	chr10	#	#	#	#	#	#	#	#	#	#	#	#
38909541	16.021	11.337	15.698	23.529	20.225	intergenic	chr10	#	#	#	#	#	#	#	#	#	#	#	#
39024046	12.863	30.233	22.594	27.35	26.316	intergenic	chr10	#	#	#	#	#	39023094	39024088	CpG:95	994	95	669	0.86
42644615	67.074	75.35	50.915	78.343	72.527	intergenic	chr10	#	#	#	#	#	#	#	#	#	#	#	#
42644692	49.206	33.476	30.451	50.928	35.294	intergenic	chr10	#	#	#	#	#	#	#	#	#	#	#	#
42646212	59.128	53.152	48.98	70.389	61.765	intergenic	chr10	#	#	#	#	#	42644821	42646412	CpG:166	1591	166	1052	0.99
42726475	16.23	11.175	10.112	15.094	6.25	intergenic	chr10	#	#	#	#	#	#	#	#	#	#	#	#
42737439	48.645	17.541	23.453	31.762	33.333	intergenic	chr10	#	#	#	#	#	42737286	42739108	CpG:200	1822	200	1210	1.04
42737682	36.348	32.231	29.752	25.197	31.25	intergenic	chr10	#	#	#	#	#	42737286	42739108	CpG:200	1822	200	1210	1.04
42738489	62.536	47.368	26.471	43.439	54	intergenic	chr10	#	#	#	#	#	42737286	42739108	CpG:200	1822	200	1210	1.04
42863094	9.81	8.497	11.392	32.99	5.882	intron	chr10	-	42827313	42863493	NR_024380	LOC441666	42862953	42863216	CpG:21	263	21	176	0.72
42863254	0	14.234	0	16.667	0	intron	chr10	-	42827313	42863493	NR_024380	LOC441666	#	#	#	#	#	#	#
42863454	0	0	0	12.214	5.66	exon	chr10	-	42827313	42863493	NR_024380	LOC441666	#	#	#	#	#	#	#
42863495	5.245	13.043	0	27.948	6.667	promotor	chr10	-	42827313	42863493	NR_024380	LOC441666	#	#	#	#	#	#	#
42887109	0	32.773	6.25	0	0	intergenic	chr10	#	#	#	#	#	#	#	#	#	#	#	#
42912790	34.066	32.099	23.841	35.424	28.846	intergenic	chr10	#	#	#	#	#	#	#	#	#	#	#	#
42970638	0	8.316	11.043	7.407	0	promotor	chr10	+	42970938	42990785	NR_026827	LOC84856	#	#	#	#	#	#	#
42971451	50.82	34.513	27.481	51.613	32.609	intron	chr10	+	42970938	42990785	NR_026827	LOC84856	42971195	42971834	CpG:50	639	50	444	0.65
42971833	5.626	0	19.355	34.043	8.333	intron	chr10	+	42970938	42990785	NR_026827	LOC84856	42971195	42971834	CpG:50	639	50	444	0.65
42972839	45.813	58.209	50.116	69.043	30	exon	chr10	+	42970938	42990785	NR_026827	LOC84856	42972752	42972953	CpG:18	201	18	132	0.83
42979056	0	0	22.594	8.377	13.043	intron	chr10	+	42970938	42990785	NR_026827	LOC84856	#	#	#	#	#	#	#
43013381	98.082	97.697	96.607	98.348	98.218	exon	chr10	-	43008960	43048280	NR_026777	ZNF37BP	#	#	#	#	#	#	#
43048298	17.919	0	7.982	4.834	0	promotor	chr10	-	43008960	43048280	NR_026777	ZNF37BP	43047584	43048472	CpG:67	888	67	551	0.79
43051913	0	6.3	15.929	23.077	5.556	promotor	chr10	-	43008960	43048280	NR_026777	ZNF37BP	#	#	#	#	#	#	#
43134234	7.363	13.495	9.091	6.926	0	promotor	chr10	-	43084554	43133992	NM_006955	ZNF33B	#	#	#	#	#	#	#
43186348	13.717	21.389	18.848	23.077	24.49	intergenic	chr10	#	#	#	#	#	#	#	#	#	#	#	#
43248467	32.106	19.355	14.439	16.382	5.172	intergenic	chr10	#	#	#	#	#	#	#	#	#	#	#	#
43248594	0	36.62	9.926	14.201	18.182	intergenic	chr10	#	#	#	#	#	43248523	43250912	CpG:224	2389	224	1656	0.78
43248756	14.692	6.2	15.473	11.348	0	intergenic	chr10	#	#	#	#	#	43248523	43250912	CpG:224	2389	224	1656	0.78
43249209	16.23	11.337	4.467	5.063	10.714	intergenic	chr10	#	#	#	#	#	43248523	43250912	CpG:224	2389	224	1656	0.78
43249305	31.587	40.767	39.024	42.244	41.176	intergenic	chr10	#	#	#	#	#	43248523	43250912	CpG:224	2389	224	1656	0.78
43249832	19.558	18.083	8.867	15.842	10.714	intergenic	chr10	#	#	#	#	#	43248523	43250912	CpG:224	2389	224	1656	0.78
43249924	8.96	13.495	11.576	13.408	6	intergenic	chr10	#	#	#	#	#	43248523	43250912	CpG:224	2389	224	1656	0.78
43250048	18.864	6.977	5.488	15.094	20.455	intergenic	chr10	#	#	#	#	#	43248523	43250912	CpG:224	2389	224	1656	0.78
43250137	16.23	24.025	0	34.783	8.333	intergenic	chr10	#	#	#	#	#	43248523	43250912	CpG:224	2389	224	1656	0.78
43250243	0	16.549	5.405	0	0	intergenic	chr10	#	#	#	#	#	43248523	43250912	CpG:224	2389	224	1656	0.78
43250701	23.221	14.498	15.584	15.842	25	intergenic	chr10	#	#	#	#	#	43248523	43250912	CpG:224	2389	224	1656	0.78
43251146	10.299	13.495	23.077	31.373	26.316	intergenic	chr10	#	#	#	#	#	#	#	#	#	#	#	#
43253341	26.724	40.068	20.455	14.634	16.667	intergenic	chr10	#	#	#	#	#	#	#	#	#	#	#	#
43273446	18.398	35.317	19.619	32.99	0	promotor	chr10	+	43277953	43330385	NM_014753	BMS1	#	#	#	#	#	#	#
43277364	86.974	95.122	86.922	93.861	88.235	promotor	chr10	+	43277953	43330385	NM_014753	BMS1	#	#	#	#	#	#	#
43277938	0	0	11.765	16.244	7.5	promotor	chr10	+	43277953	43330385	NM_014753	BMS1	43277849	43278532	CpG:64	683	64	443	0.9
43278373	75.61	78.826	78.261	86.486	82.192	intron	chr10	+	43277953	43330385	NM_014753	BMS1	43277849	43278532	CpG:64	683	64	443	0.9
43332772	12.109	0	15.698	21.053	26.087	terminator	chr10	+	43277953	43330385	NM_014753	BMS1	43332387	43332817	CpG:53	430	53	304	0.99
43360364	6.874	14.234	18.06	18.251	0	intergenic	chr10	#	#	#	#	#	#	#	#	#	#	#	#
43361816	9.657	0	5.573	9.938	13.043	intergenic	chr10	#	#	#	#	#	43361552	43362350	CpG:85	798	85	549	0.9
43362178	4.36	6.009	4.063	0	0	intergenic	chr10	#	#	#	#	#	43361552	43362350	CpG:85	798	85	549	0.9
43362254	33.333	22.631	34.903	50.593	35.714	intergenic	chr10	#	#	#	#	#	43361552	43362350	CpG:85	798	85	549	0.9
43362333	12.109	0	14.634	9.357	17.143	intergenic	chr10	#	#	#	#	#	43361552	43362350	CpG:85	798	85	549	0.9
43366821	74.699	70.797	79.374	86.842	80.233	intergenic	chr10	#	#	#	#	#	#	#	#	#	#	#	#
43372448	54.24	47.561	45.86	67.662	40.909	intergenic	chr10	#	#	#	#	#	#	#	#	#	#	#	#
43373556	60.784	38.742	26.966	28.571	41.86	intergenic	chr10	#	#	#	#	#	#	#	#	#	#	#	#
43375033	9.226	21.788	17.647	13.793	18.75	intergenic	chr10	#	#	#	#	#	#	#	#	#	#	#	#
43393164	72.342	74.522	66.055	66.667	71.591	intergenic	chr10	#	#	#	#	#	#	#	#	#	#	#	#
43393794	6.188	33.476	13.284	7.767	0	intergenic	chr10	#	#	#	#	#	43393476	43394417	CpG:85	941	85	632	0.8
43393997	27.573	25.828	36.652	35.897	35.593	intergenic	chr10	#	#	#	#	#	43393476	43394417	CpG:85	941	85	632	0.8
43394239	21.478	9.091	0	20.779	26.471	intergenic	chr10	#	#	#	#	#	43393476	43394417	CpG:85	941	85	632	0.8
43422492	27.515	28.889	25.352	17.582	18	intergenic	chr10	#	#	#	#	#	#	#	#	#	#	#	#
43428385	9.81	33.239	23.077	34.783	22.222	intergenic	chr10	#	#	#	#	#	43428167	43429460	CpG:95	1293	95	881	0.64
43428569	21.379	34.211	42.623	33.735	35.821	intergenic	chr10	#	#	#	#	#	43428167	43429460	CpG:95	1293	95	881	0.64
43428914	34.066	44.942	40.299	47.257	36	intergenic	chr10	#	#	#	#	#	43428167	43429460	CpG:95	1293	95	881	0.64
43435605	24.603	33.333	31.718	33.234	18	intergenic	chr10	#	#	#	#	#	#	#	#	#	#	#	#
43437555	59.807	49.367	67.29	66.454	41.86	intergenic	chr10	#	#	#	#	#	#	#	#	#	#	#	#
43437861	61.494	42.857	53.642	66.667	57.143	intergenic	chr10	#	#	#	#	#	#	#	#	#	#	#	#
43446760	12.602	15.354	17.763	19.753	31.579	intergenic	chr10	#	#	#	#	#	#	#	#	#	#	#	#
43447171	26.239	32.32	40.299	31.373	37.975	intergenic	chr10	#	#	#	#	#	#	#	#	#	#	#	#
43447948	24.282	22.414	22.222	10.774	14.516	intergenic	chr10	#	#	#	#	#	#	#	#	#	#	#	#
43449476	6.067	14.234	25.087	17.112	9.091	intergenic	chr10	#	#	#	#	#	#	#	#	#	#	#	#
43464771	16.021	12.829	5.66	16.961	11.765	intergenic	chr10	#	#	#	#	#	#	#	#	#	#	#	#
43465349	40.789	30.233	25.234	55.026	45.833	intergenic	chr10	#	#	#	#	#	#	#	#	#	#	#	#
43465680	25.321	16.318	23.077	32	26.667	intergenic	chr10	#	#	#	#	#	#	#	#	#	#	#	#
43478559	32.48	36.195	17.476	29.319	39.706	intergenic	chr10	#	#	#	#	#	#	#	#	#	#	#	#
43482692	26.346	31.271	31.421	47.761	5.66	intergenic	chr10	#	#	#	#	#	#	#	#	#	#	#	#
43484996	42.736	51.368	38.976	58.537	47.727	intergenic	chr10	#	#	#	#	#	#	#	#	#	#	#	#
43485166	62.22	62.903	62.428	81.013	67.742	intergenic	chr10	#	#	#	#	#	#	#	#	#	#	#	#
43487274	53.519	53.917	33.437	39.024	40.385	intergenic	chr10	#	#	#	#	#	#	#	#	#	#	#	#
43492209	63.918	61.257	62.264	63.277	61.856	intergenic	chr10	#	#	#	#	#	#	#	#	#	#	#	#
43492917	18.675	39.394	24.942	14.097	26.786	intergenic	chr10	#	#	#	#	#	#	#	#	#	#	#	#
43494174	37.69	45.087	45.378	61.538	48.387	intergenic	chr10	#	#	#	#	#	#	#	#	#	#	#	#
43494272	18.96	23.423	16.928	27.35	21.818	intergenic	chr10	#	#	#	#	#	#	#	#	#	#	#	#
43497391	20.195	7.104	17.69	18.079	0	intergenic	chr10	#	#	#	#	#	#	#	#	#	#	#	#
43518135	32.534	48.347	44.196	37.318	31.915	intergenic	chr10	#	#	#	#	#	#	#	#	#	#	#	#
43520335	5.429	6.977	15.254	22.939	23.684	intergenic	chr10	#	#	#	#	#	#	#	#	#	#	#	#
43521649	63.665	67.136	59.459	73.118	68.041	intergenic	chr10	#	#	#	#	#	#	#	#	#	#	#	#
43522134	52.542	68.792	54.545	75.138	59.155	intergenic	chr10	#	#	#	#	#	#	#	#	#	#	#	#
43523240	41.418	41.935	35.805	34.251	54.545	intergenic	chr10	#	#	#	#	#	#	#	#	#	#	#	#
43534480	5.526	20.277	14.835	13.223	10.714	intergenic	chr10	#	#	#	#	#	#	#	#	#	#	#	#
43534671	11.439	8.316	13.043	20.601	6.25	intergenic	chr10	#	#	#	#	#	#	#	#	#	#	#	#
43538124	85.727	90.189	90.411	88.889	87.931	intergenic	chr10	#	#	#	#	#	#	#	#	#	#	#	#
43539337	80.796	79.592	80	80.549	85.227	intergenic	chr10	#	#	#	#	#	#	#	#	#	#	#	#
43539522	49.569	57.276	51.542	57.3	42.254	intergenic	chr10	#	#	#	#	#	#	#	#	#	#	#	#
43540093	63.143	50.649	19.89	47.761	51.724	intergenic	chr10	#	#	#	#	#	#	#	#	#	#	#	#
43542430	17.127	39.971	41.86	58.924	23.81	intergenic	chr10	#	#	#	#	#	#	#	#	#	#	#	#
43552188	73.97	72.784	75.41	72.885	69.697	intergenic	chr10	#	#	#	#	#	#	#	#	#	#	#	#
43554308	19.558	6.3	30.451	23.792	16.071	intergenic	chr10	#	#	#	#	#	#	#	#	#	#	#	#
43555821	20.195	47.368	38.163	40.895	32.609	intergenic	chr10	#	#	#	#	#	#	#	#	#	#	#	#
43556113	42.572	31.634	39.56	48.037	43.548	intergenic	chr10	#	#	#	#	#	#	#	#	#	#	#	#
43557985	90.496	87.868	80	93.431	89.404	intergenic	chr10	#	#	#	#	#	#	#	#	#	#	#	#
43558264	40.789	44.535	40.678	47.761	52.703	intergenic	chr10	#	#	#	#	#	#	#	#	#	#	#	#
43560922	54.386	48.016	47.368	68.085	67.241	intergenic	chr10	#	#	#	#	#	#	#	#	#	#	#	#
43561713	66.254	68.593	33.437	74.328	63.75	intergenic	chr10	#	#	#	#	#	#	#	#	#	#	#	#
43561929	20.993	12.037	19.565	41.261	20	intergenic	chr10	#	#	#	#	#	#	#	#	#	#	#	#
43565996	61.538	59.391	58.221	71.91	69.231	intergenic	chr10	#	#	#	#	#	#	#	#	#	#	#	#
43566433	5.526	32.773	19.619	15.094	9.677	intergenic	chr10	#	#	#	#	#	#	#	#	#	#	#	#
43568030	29.849	34.211	27.481	47.761	30	promotor	chr10	+	43572516	43622952	NM_020630	RET	#	#	#	#	#	#	#
43568635	85.452	87.444	91.304	89.796	84.466	promotor	chr10	+	43572516	43622952	NM_020630	RET	#	#	#	#	#	#	#
[truncated: 161,951 more rows]
